# Supplementary material for: Position Affects Performance in Multiple-Object Tracking in Rugby Union Players
Source: Front Psychol. 2017 Sep 8;8:1494. doi: 10.3389/fpsyg.2017.01494 (PMC5599788; doi:10.3389/fpsyg.2017.01494)
Supplement: Supplementary file 1 [file DataSheet1.CSV]

Observer	Performance	Group1	Group2	Time	Speed	Rep1	Rep2	PerfBin	Condic
af	25	Hookers-Props-Locks	Forwards	Long	Slow	1	1	0	4
af	75	Hookers-Props-Locks	Forwards	Long	Slow	2	2	1	4
af	50	Hookers-Props-Locks	Forwards	Long	Slow	3	3	0	4
af	50	Hookers-Props-Locks	Forwards	Long	Slow	4	4	0	4
af	25	Hookers-Props-Locks	Forwards	Long	Slow	5	5	0	4
af	75	Hookers-Props-Locks	Forwards	Long	Slow	6	6	1	4
af	25	Hookers-Props-Locks	Forwards	Long	Slow	7	7	0	4
af	25	Hookers-Props-Locks	Forwards	Long	Slow	8	8	0	4
af	25	Hookers-Props-Locks	Forwards	Long	Slow	9	9	0	4
af	75	Hookers-Props-Locks	Forwards	Long	Slow	10	10	1	4
af	50	Hookers-Props-Locks	Forwards	Long	Slow	11	11	0	4
af	75	Hookers-Props-Locks	Forwards	Long	Slow	12	12	1	4
af	50	Hookers-Props-Locks	Forwards	Long	Slow	13	13	0	4
af	75	Hookers-Props-Locks	Forwards	Long	Slow	14	14	1	4
af	50	Hookers-Props-Locks	Forwards	Long	Slow	15	15	0	4
af	25	Hookers-Props-Locks	Forwards	Long	Slow	16	16	0	4
af	75	Hookers-Props-Locks	Forwards	Long	Slow	17	17	1	4
af	50	Hookers-Props-Locks	Forwards	Long	Slow	18	18	0	4
af	75	Hookers-Props-Locks	Forwards	Long	Slow	19	19	1	4
af	75	Hookers-Props-Locks	Forwards	Long	Slow	20	20	1	4
af	0	Hookers-Props-Locks	Forwards	Short	Fast	1	21	0	3
af	100	Hookers-Props-Locks	Forwards	Short	Fast	2	22	1	3
af	50	Hookers-Props-Locks	Forwards	Short	Fast	3	23	0	3
af	100	Hookers-Props-Locks	Forwards	Short	Fast	4	24	1	3
af	50	Hookers-Props-Locks	Forwards	Short	Fast	5	25	0	3
af	50	Hookers-Props-Locks	Forwards	Short	Fast	6	26	0	3
af	50	Hookers-Props-Locks	Forwards	Short	Fast	7	27	0	3
af	75	Hookers-Props-Locks	Forwards	Short	Fast	8	28	1	3
af	100	Hookers-Props-Locks	Forwards	Short	Fast	9	29	1	3
af	75	Hookers-Props-Locks	Forwards	Short	Fast	10	30	1	3
af	75	Hookers-Props-Locks	Forwards	Short	Fast	11	31	1	3
af	75	Hookers-Props-Locks	Forwards	Short	Fast	12	32	1	3
af	75	Hookers-Props-Locks	Forwards	Short	Fast	13	33	1	3
af	75	Hookers-Props-Locks	Forwards	Short	Fast	14	34	1	3
af	75	Hookers-Props-Locks	Forwards	Short	Fast	15	35	1	3
af	75	Hookers-Props-Locks	Forwards	Short	Fast	16	36	1	3
af	100	Hookers-Props-Locks	Forwards	Short	Fast	17	37	1	3
af	100	Hookers-Props-Locks	Forwards	Short	Fast	18	38	1	3
af	50	Hookers-Props-Locks	Forwards	Short	Fast	19	39	0	3
af	50	Hookers-Props-Locks	Forwards	Short	Fast	20	40	0	3
af	75	Hookers-Props-Locks	Forwards	Short	Medium	1	41	1	2
af	75	Hookers-Props-Locks	Forwards	Short	Medium	2	42	1	2
af	75	Hookers-Props-Locks	Forwards	Short	Medium	3	43	1	2
af	75	Hookers-Props-Locks	Forwards	Short	Medium	4	44	1	2
af	25	Hookers-Props-Locks	Forwards	Short	Medium	5	45	0	2
af	75	Hookers-Props-Locks	Forwards	Short	Medium	6	46	1	2
af	75	Hookers-Props-Locks	Forwards	Short	Medium	7	47	1	2
af	75	Hookers-Props-Locks	Forwards	Short	Medium	8	48	1	2
af	75	Hookers-Props-Locks	Forwards	Short	Medium	9	49	1	2
af	75	Hookers-Props-Locks	Forwards	Short	Medium	10	50	1	2
af	75	Hookers-Props-Locks	Forwards	Short	Medium	11	51	1	2
af	75	Hookers-Props-Locks	Forwards	Short	Medium	12	52	1	2
af	100	Hookers-Props-Locks	Forwards	Short	Medium	13	53	1	2
af	75	Hookers-Props-Locks	Forwards	Short	Medium	14	54	1	2
af	75	Hookers-Props-Locks	Forwards	Short	Medium	15	55	1	2
af	100	Hookers-Props-Locks	Forwards	Short	Medium	16	56	1	2
af	75	Hookers-Props-Locks	Forwards	Short	Medium	17	57	1	2
af	100	Hookers-Props-Locks	Forwards	Short	Medium	18	58	1	2
af	75	Hookers-Props-Locks	Forwards	Short	Medium	19	59	1	2
af	75	Hookers-Props-Locks	Forwards	Short	Medium	20	60	1	2
af	50	Hookers-Props-Locks	Forwards	Long	Fast	1	61	0	6
af	50	Hookers-Props-Locks	Forwards	Long	Fast	2	62	0	6
af	50	Hookers-Props-Locks	Forwards	Long	Fast	3	63	0	6
af	50	Hookers-Props-Locks	Forwards	Long	Fast	4	64	0	6
af	50	Hookers-Props-Locks	Forwards	Long	Fast	5	65	0	6
af	75	Hookers-Props-Locks	Forwards	Long	Fast	6	66	1	6
af	75	Hookers-Props-Locks	Forwards	Long	Fast	7	67	1	6
af	50	Hookers-Props-Locks	Forwards	Long	Fast	8	68	0	6
af	75	Hookers-Props-Locks	Forwards	Long	Fast	9	69	1	6
af	50	Hookers-Props-Locks	Forwards	Long	Fast	10	70	0	6
af	50	Hookers-Props-Locks	Forwards	Long	Fast	11	71	0	6
af	100	Hookers-Props-Locks	Forwards	Long	Fast	12	72	1	6
af	100	Hookers-Props-Locks	Forwards	Long	Fast	13	73	1	6
af	50	Hookers-Props-Locks	Forwards	Long	Fast	14	74	0	6
af	50	Hookers-Props-Locks	Forwards	Long	Fast	15	75	0	6
af	50	Hookers-Props-Locks	Forwards	Long	Fast	16	76	0	6
af	75	Hookers-Props-Locks	Forwards	Long	Fast	17	77	1	6
af	50	Hookers-Props-Locks	Forwards	Long	Fast	18	78	0	6
af	25	Hookers-Props-Locks	Forwards	Long	Fast	19	79	0	6
af	50	Hookers-Props-Locks	Forwards	Long	Fast	20	80	0	6
af	75	Hookers-Props-Locks	Forwards	Short	Slow	1	81	1	1
af	75	Hookers-Props-Locks	Forwards	Short	Slow	2	82	1	1
af	75	Hookers-Props-Locks	Forwards	Short	Slow	3	83	1	1
af	75	Hookers-Props-Locks	Forwards	Short	Slow	4	84	1	1
af	50	Hookers-Props-Locks	Forwards	Short	Slow	5	85	0	1
af	50	Hookers-Props-Locks	Forwards	Short	Slow	6	86	0	1
af	75	Hookers-Props-Locks	Forwards	Short	Slow	7	87	1	1
af	75	Hookers-Props-Locks	Forwards	Short	Slow	8	88	1	1
af	75	Hookers-Props-Locks	Forwards	Short	Slow	9	89	1	1
af	100	Hookers-Props-Locks	Forwards	Short	Slow	10	90	1	1
af	75	Hookers-Props-Locks	Forwards	Short	Slow	11	91	1	1
af	50	Hookers-Props-Locks	Forwards	Short	Slow	12	92	0	1
af	75	Hookers-Props-Locks	Forwards	Short	Slow	13	93	1	1
af	75	Hookers-Props-Locks	Forwards	Short	Slow	14	94	1	1
af	75	Hookers-Props-Locks	Forwards	Short	Slow	15	95	1	1
af	100	Hookers-Props-Locks	Forwards	Short	Slow	16	96	1	1
af	75	Hookers-Props-Locks	Forwards	Short	Slow	17	97	1	1
af	100	Hookers-Props-Locks	Forwards	Short	Slow	18	98	1	1
af	100	Hookers-Props-Locks	Forwards	Short	Slow	19	99	1	1
af	75	Hookers-Props-Locks	Forwards	Short	Slow	20	100	1	1
af	75	Hookers-Props-Locks	Forwards	Long	Medium	1	101	1	5
af	50	Hookers-Props-Locks	Forwards	Long	Medium	2	102	0	5
af	75	Hookers-Props-Locks	Forwards	Long	Medium	3	103	1	5
af	75	Hookers-Props-Locks	Forwards	Long	Medium	4	104	1	5
af	75	Hookers-Props-Locks	Forwards	Long	Medium	5	105	1	5
af	75	Hookers-Props-Locks	Forwards	Long	Medium	6	106	1	5
af	50	Hookers-Props-Locks	Forwards	Long	Medium	7	107	0	5
af	100	Hookers-Props-Locks	Forwards	Long	Medium	8	108	1	5
af	75	Hookers-Props-Locks	Forwards	Long	Medium	9	109	1	5
af	50	Hookers-Props-Locks	Forwards	Long	Medium	10	110	0	5
af	100	Hookers-Props-Locks	Forwards	Long	Medium	11	111	1	5
af	50	Hookers-Props-Locks	Forwards	Long	Medium	12	112	0	5
af	25	Hookers-Props-Locks	Forwards	Long	Medium	13	113	0	5
af	75	Hookers-Props-Locks	Forwards	Long	Medium	14	114	1	5
af	75	Hookers-Props-Locks	Forwards	Long	Medium	15	115	1	5
af	25	Hookers-Props-Locks	Forwards	Long	Medium	16	116	0	5
af	75	Hookers-Props-Locks	Forwards	Long	Medium	17	117	1	5
af	75	Hookers-Props-Locks	Forwards	Long	Medium	18	118	1	5
af	75	Hookers-Props-Locks	Forwards	Long	Medium	19	119	1	5
af	50	Hookers-Props-Locks	Forwards	Long	Medium	20	120	0	5
afs	100	Wings-FullBacks	Backs	Short	Slow	1	1	1	1
afs	75	Wings-FullBacks	Backs	Short	Slow	2	2	1	1
afs	100	Wings-FullBacks	Backs	Short	Slow	3	3	1	1
afs	100	Wings-FullBacks	Backs	Short	Slow	4	4	1	1
afs	50	Wings-FullBacks	Backs	Short	Slow	5	5	0	1
afs	100	Wings-FullBacks	Backs	Short	Slow	6	6	1	1
afs	100	Wings-FullBacks	Backs	Short	Slow	7	7	1	1
afs	75	Wings-FullBacks	Backs	Short	Slow	8	8	1	1
afs	100	Wings-FullBacks	Backs	Short	Slow	9	9	1	1
afs	75	Wings-FullBacks	Backs	Short	Slow	10	10	1	1
afs	100	Wings-FullBacks	Backs	Short	Slow	11	11	1	1
afs	100	Wings-FullBacks	Backs	Short	Slow	12	12	1	1
afs	50	Wings-FullBacks	Backs	Short	Slow	13	13	0	1
afs	75	Wings-FullBacks	Backs	Short	Slow	14	14	1	1
afs	100	Wings-FullBacks	Backs	Short	Slow	15	15	1	1
afs	100	Wings-FullBacks	Backs	Short	Slow	16	16	1	1
afs	100	Wings-FullBacks	Backs	Short	Slow	17	17	1	1
afs	100	Wings-FullBacks	Backs	Short	Slow	18	18	1	1
afs	50	Wings-FullBacks	Backs	Short	Slow	19	19	0	1
afs	75	Wings-FullBacks	Backs	Short	Slow	20	20	1	1
afs	50	Wings-FullBacks	Backs	Short	Medium	1	21	0	2
afs	75	Wings-FullBacks	Backs	Short	Medium	2	22	1	2
afs	75	Wings-FullBacks	Backs	Short	Medium	3	23	1	2
afs	100	Wings-FullBacks	Backs	Short	Medium	4	24	1	2
afs	50	Wings-FullBacks	Backs	Short	Medium	5	25	0	2
afs	50	Wings-FullBacks	Backs	Short	Medium	6	26	0	2
afs	50	Wings-FullBacks	Backs	Short	Medium	7	27	0	2
afs	75	Wings-FullBacks	Backs	Short	Medium	8	28	1	2
afs	75	Wings-FullBacks	Backs	Short	Medium	9	29	1	2
afs	75	Wings-FullBacks	Backs	Short	Medium	10	30	1	2
afs	75	Wings-FullBacks	Backs	Short	Medium	11	31	1	2
afs	100	Wings-FullBacks	Backs	Short	Medium	12	32	1	2
afs	50	Wings-FullBacks	Backs	Short	Medium	13	33	0	2
afs	100	Wings-FullBacks	Backs	Short	Medium	14	34	1	2
afs	50	Wings-FullBacks	Backs	Short	Medium	15	35	0	2
afs	75	Wings-FullBacks	Backs	Short	Medium	16	36	1	2
afs	75	Wings-FullBacks	Backs	Short	Medium	17	37	1	2
afs	100	Wings-FullBacks	Backs	Short	Medium	18	38	1	2
afs	75	Wings-FullBacks	Backs	Short	Medium	19	39	1	2
afs	50	Wings-FullBacks	Backs	Short	Medium	20	40	0	2
afs	50	Wings-FullBacks	Backs	Long	Fast	1	41	0	6
afs	75	Wings-FullBacks	Backs	Long	Fast	2	42	1	6
afs	75	Wings-FullBacks	Backs	Long	Fast	3	43	1	6
afs	50	Wings-FullBacks	Backs	Long	Fast	4	44	0	6
afs	50	Wings-FullBacks	Backs	Long	Fast	5	45	0	6
afs	50	Wings-FullBacks	Backs	Long	Fast	6	46	0	6
afs	75	Wings-FullBacks	Backs	Long	Fast	7	47	1	6
afs	50	Wings-FullBacks	Backs	Long	Fast	8	48	0	6
afs	50	Wings-FullBacks	Backs	Long	Fast	9	49	0	6
afs	50	Wings-FullBacks	Backs	Long	Fast	10	50	0	6
afs	50	Wings-FullBacks	Backs	Long	Fast	11	51	0	6
afs	75	Wings-FullBacks	Backs	Long	Fast	12	52	1	6
afs	50	Wings-FullBacks	Backs	Long	Fast	13	53	0	6
afs	75	Wings-FullBacks	Backs	Long	Fast	14	54	1	6
afs	50	Wings-FullBacks	Backs	Long	Fast	15	55	0	6
afs	50	Wings-FullBacks	Backs	Long	Fast	16	56	0	6
afs	50	Wings-FullBacks	Backs	Long	Fast	17	57	0	6
afs	50	Wings-FullBacks	Backs	Long	Fast	18	58	0	6
afs	50	Wings-FullBacks	Backs	Long	Fast	19	59	0	6
afs	75	Wings-FullBacks	Backs	Long	Fast	20	60	1	6
afs	75	Wings-FullBacks	Backs	Short	Fast	1	61	1	3
afs	75	Wings-FullBacks	Backs	Short	Fast	2	62	1	3
afs	75	Wings-FullBacks	Backs	Short	Fast	3	63	1	3
afs	75	Wings-FullBacks	Backs	Short	Fast	4	64	1	3
afs	100	Wings-FullBacks	Backs	Short	Fast	5	65	1	3
afs	75	Wings-FullBacks	Backs	Short	Fast	6	66	1	3
afs	75	Wings-FullBacks	Backs	Short	Fast	7	67	1	3
afs	75	Wings-FullBacks	Backs	Short	Fast	8	68	1	3
afs	50	Wings-FullBacks	Backs	Short	Fast	9	69	0	3
afs	50	Wings-FullBacks	Backs	Short	Fast	10	70	0	3
afs	50	Wings-FullBacks	Backs	Short	Fast	11	71	0	3
afs	75	Wings-FullBacks	Backs	Short	Fast	12	72	1	3
afs	75	Wings-FullBacks	Backs	Short	Fast	13	73	1	3
afs	75	Wings-FullBacks	Backs	Short	Fast	14	74	1	3
afs	50	Wings-FullBacks	Backs	Short	Fast	15	75	0	3
afs	50	Wings-FullBacks	Backs	Short	Fast	16	76	0	3
afs	75	Wings-FullBacks	Backs	Short	Fast	17	77	1	3
afs	100	Wings-FullBacks	Backs	Short	Fast	18	78	1	3
afs	75	Wings-FullBacks	Backs	Short	Fast	19	79	1	3
afs	50	Wings-FullBacks	Backs	Short	Fast	20	80	0	3
afs	50	Wings-FullBacks	Backs	Long	Medium	1	81	0	5
afs	50	Wings-FullBacks	Backs	Long	Medium	2	82	0	5
afs	50	Wings-FullBacks	Backs	Long	Medium	3	83	0	5
afs	75	Wings-FullBacks	Backs	Long	Medium	4	84	1	5
afs	50	Wings-FullBacks	Backs	Long	Medium	5	85	0	5
afs	75	Wings-FullBacks	Backs	Long	Medium	6	86	1	5
afs	25	Wings-FullBacks	Backs	Long	Medium	7	87	0	5
afs	100	Wings-FullBacks	Backs	Long	Medium	8	88	1	5
afs	75	Wings-FullBacks	Backs	Long	Medium	9	89	1	5
afs	75	Wings-FullBacks	Backs	Long	Medium	10	90	1	5
afs	75	Wings-FullBacks	Backs	Long	Medium	11	91	1	5
afs	50	Wings-FullBacks	Backs	Long	Medium	12	92	0	5
afs	75	Wings-FullBacks	Backs	Long	Medium	13	93	1	5
afs	50	Wings-FullBacks	Backs	Long	Medium	14	94	0	5
afs	25	Wings-FullBacks	Backs	Long	Medium	15	95	0	5
afs	75	Wings-FullBacks	Backs	Long	Medium	16	96	1	5
afs	75	Wings-FullBacks	Backs	Long	Medium	17	97	1	5
afs	50	Wings-FullBacks	Backs	Long	Medium	18	98	0	5
afs	50	Wings-FullBacks	Backs	Long	Medium	19	99	0	5
afs	75	Wings-FullBacks	Backs	Long	Medium	20	100	1	5
afs	50	Wings-FullBacks	Backs	Long	Slow	1	101	0	4
afs	100	Wings-FullBacks	Backs	Long	Slow	2	102	1	4
afs	100	Wings-FullBacks	Backs	Long	Slow	3	103	1	4
afs	75	Wings-FullBacks	Backs	Long	Slow	4	104	1	4
afs	75	Wings-FullBacks	Backs	Long	Slow	5	105	1	4
afs	75	Wings-FullBacks	Backs	Long	Slow	6	106	1	4
afs	75	Wings-FullBacks	Backs	Long	Slow	7	107	1	4
afs	100	Wings-FullBacks	Backs	Long	Slow	8	108	1	4
afs	75	Wings-FullBacks	Backs	Long	Slow	9	109	1	4
afs	75	Wings-FullBacks	Backs	Long	Slow	10	110	1	4
afs	75	Wings-FullBacks	Backs	Long	Slow	11	111	1	4
afs	50	Wings-FullBacks	Backs	Long	Slow	12	112	0	4
afs	100	Wings-FullBacks	Backs	Long	Slow	13	113	1	4
afs	50	Wings-FullBacks	Backs	Long	Slow	14	114	0	4
afs	25	Wings-FullBacks	Backs	Long	Slow	15	115	0	4
afs	100	Wings-FullBacks	Backs	Long	Slow	16	116	1	4
afs	50	Wings-FullBacks	Backs	Long	Slow	17	117	0	4
afs	75	Wings-FullBacks	Backs	Long	Slow	18	118	1	4
afs	75	Wings-FullBacks	Backs	Long	Slow	19	119	1	4
afs	75	Wings-FullBacks	Backs	Long	Slow	20	120	1	4
ag	75	Fly&Scrum-halfs	Backs	Long	Slow	1	1	1	4
ag	50	Fly&Scrum-halfs	Backs	Long	Slow	2	2	0	4
ag	75	Fly&Scrum-halfs	Backs	Long	Slow	3	3	1	4
ag	75	Fly&Scrum-halfs	Backs	Long	Slow	4	4	1	4
ag	50	Fly&Scrum-halfs	Backs	Long	Slow	5	5	0	4
ag	75	Fly&Scrum-halfs	Backs	Long	Slow	6	6	1	4
ag	100	Fly&Scrum-halfs	Backs	Long	Slow	7	7	1	4
ag	75	Fly&Scrum-halfs	Backs	Long	Slow	8	8	1	4
ag	100	Fly&Scrum-halfs	Backs	Long	Slow	9	9	1	4
ag	75	Fly&Scrum-halfs	Backs	Long	Slow	10	10	1	4
ag	100	Fly&Scrum-halfs	Backs	Long	Slow	11	11	1	4
ag	75	Fly&Scrum-halfs	Backs	Long	Slow	12	12	1	4
ag	100	Fly&Scrum-halfs	Backs	Long	Slow	13	13	1	4
ag	75	Fly&Scrum-halfs	Backs	Long	Slow	14	14	1	4
ag	75	Fly&Scrum-halfs	Backs	Long	Slow	15	15	1	4
ag	100	Fly&Scrum-halfs	Backs	Long	Slow	16	16	1	4
ag	75	Fly&Scrum-halfs	Backs	Long	Slow	17	17	1	4
ag	100	Fly&Scrum-halfs	Backs	Long	Slow	18	18	1	4
ag	100	Fly&Scrum-halfs	Backs	Long	Slow	19	19	1	4
ag	75	Fly&Scrum-halfs	Backs	Long	Slow	20	20	1	4
ag	75	Fly&Scrum-halfs	Backs	Short	Slow	1	21	1	1
ag	50	Fly&Scrum-halfs	Backs	Short	Slow	2	22	0	1
ag	100	Fly&Scrum-halfs	Backs	Short	Slow	3	23	1	1
ag	100	Fly&Scrum-halfs	Backs	Short	Slow	4	24	1	1
ag	75	Fly&Scrum-halfs	Backs	Short	Slow	5	25	1	1
ag	100	Fly&Scrum-halfs	Backs	Short	Slow	6	26	1	1
ag	100	Fly&Scrum-halfs	Backs	Short	Slow	7	27	1	1
ag	75	Fly&Scrum-halfs	Backs	Short	Slow	8	28	1	1
ag	100	Fly&Scrum-halfs	Backs	Short	Slow	9	29	1	1
ag	50	Fly&Scrum-halfs	Backs	Short	Slow	10	30	0	1
ag	100	Fly&Scrum-halfs	Backs	Short	Slow	11	31	1	1
ag	100	Fly&Scrum-halfs	Backs	Short	Slow	12	32	1	1
ag	100	Fly&Scrum-halfs	Backs	Short	Slow	13	33	1	1
ag	100	Fly&Scrum-halfs	Backs	Short	Slow	14	34	1	1
ag	100	Fly&Scrum-halfs	Backs	Short	Slow	15	35	1	1
ag	100	Fly&Scrum-halfs	Backs	Short	Slow	16	36	1	1
ag	100	Fly&Scrum-halfs	Backs	Short	Slow	17	37	1	1
ag	100	Fly&Scrum-halfs	Backs	Short	Slow	18	38	1	1
ag	100	Fly&Scrum-halfs	Backs	Short	Slow	19	39	1	1
ag	100	Fly&Scrum-halfs	Backs	Short	Slow	20	40	1	1
ag	100	Fly&Scrum-halfs	Backs	Long	Medium	1	41	1	5
ag	100	Fly&Scrum-halfs	Backs	Long	Medium	2	42	1	5
ag	100	Fly&Scrum-halfs	Backs	Long	Medium	3	43	1	5
ag	75	Fly&Scrum-halfs	Backs	Long	Medium	4	44	1	5
ag	100	Fly&Scrum-halfs	Backs	Long	Medium	5	45	1	5
ag	50	Fly&Scrum-halfs	Backs	Long	Medium	6	46	0	5
ag	50	Fly&Scrum-halfs	Backs	Long	Medium	7	47	0	5
ag	75	Fly&Scrum-halfs	Backs	Long	Medium	8	48	1	5
ag	75	Fly&Scrum-halfs	Backs	Long	Medium	9	49	1	5
ag	75	Fly&Scrum-halfs	Backs	Long	Medium	10	50	1	5
ag	50	Fly&Scrum-halfs	Backs	Long	Medium	11	51	0	5
ag	75	Fly&Scrum-halfs	Backs	Long	Medium	12	52	1	5
ag	100	Fly&Scrum-halfs	Backs	Long	Medium	13	53	1	5
ag	75	Fly&Scrum-halfs	Backs	Long	Medium	14	54	1	5
ag	100	Fly&Scrum-halfs	Backs	Long	Medium	15	55	1	5
ag	75	Fly&Scrum-halfs	Backs	Long	Medium	16	56	1	5
ag	75	Fly&Scrum-halfs	Backs	Long	Medium	17	57	1	5
ag	75	Fly&Scrum-halfs	Backs	Long	Medium	18	58	1	5
ag	50	Fly&Scrum-halfs	Backs	Long	Medium	19	59	0	5
ag	100	Fly&Scrum-halfs	Backs	Long	Medium	20	60	1	5
ag	75	Fly&Scrum-halfs	Backs	Short	Fast	1	61	1	3
ag	100	Fly&Scrum-halfs	Backs	Short	Fast	2	62	1	3
ag	75	Fly&Scrum-halfs	Backs	Short	Fast	3	63	1	3
ag	50	Fly&Scrum-halfs	Backs	Short	Fast	4	64	0	3
ag	75	Fly&Scrum-halfs	Backs	Short	Fast	5	65	1	3
ag	100	Fly&Scrum-halfs	Backs	Short	Fast	6	66	1	3
ag	100	Fly&Scrum-halfs	Backs	Short	Fast	7	67	1	3
ag	50	Fly&Scrum-halfs	Backs	Short	Fast	8	68	0	3
ag	100	Fly&Scrum-halfs	Backs	Short	Fast	9	69	1	3
ag	100	Fly&Scrum-halfs	Backs	Short	Fast	10	70	1	3
ag	100	Fly&Scrum-halfs	Backs	Short	Fast	11	71	1	3
ag	75	Fly&Scrum-halfs	Backs	Short	Fast	12	72	1	3
ag	100	Fly&Scrum-halfs	Backs	Short	Fast	13	73	1	3
ag	75	Fly&Scrum-halfs	Backs	Short	Fast	14	74	1	3
ag	50	Fly&Scrum-halfs	Backs	Short	Fast	15	75	0	3
ag	50	Fly&Scrum-halfs	Backs	Short	Fast	16	76	0	3
ag	50	Fly&Scrum-halfs	Backs	Short	Fast	17	77	0	3
ag	75	Fly&Scrum-halfs	Backs	Short	Fast	18	78	1	3
ag	100	Fly&Scrum-halfs	Backs	Short	Fast	19	79	1	3
ag	50	Fly&Scrum-halfs	Backs	Short	Fast	20	80	0	3
ag	75	Fly&Scrum-halfs	Backs	Short	Medium	1	81	1	2
ag	75	Fly&Scrum-halfs	Backs	Short	Medium	2	82	1	2
ag	100	Fly&Scrum-halfs	Backs	Short	Medium	3	83	1	2
ag	100	Fly&Scrum-halfs	Backs	Short	Medium	4	84	1	2
ag	50	Fly&Scrum-halfs	Backs	Short	Medium	5	85	0	2
ag	100	Fly&Scrum-halfs	Backs	Short	Medium	6	86	1	2
ag	75	Fly&Scrum-halfs	Backs	Short	Medium	7	87	1	2
ag	50	Fly&Scrum-halfs	Backs	Short	Medium	8	88	0	2
ag	100	Fly&Scrum-halfs	Backs	Short	Medium	9	89	1	2
ag	100	Fly&Scrum-halfs	Backs	Short	Medium	10	90	1	2
ag	25	Fly&Scrum-halfs	Backs	Short	Medium	11	91	0	2
ag	50	Fly&Scrum-halfs	Backs	Short	Medium	12	92	0	2
ag	75	Fly&Scrum-halfs	Backs	Short	Medium	13	93	1	2
ag	100	Fly&Scrum-halfs	Backs	Short	Medium	14	94	1	2
ag	50	Fly&Scrum-halfs	Backs	Short	Medium	15	95	0	2
ag	100	Fly&Scrum-halfs	Backs	Short	Medium	16	96	1	2
ag	50	Fly&Scrum-halfs	Backs	Short	Medium	17	97	0	2
ag	100	Fly&Scrum-halfs	Backs	Short	Medium	18	98	1	2
ag	75	Fly&Scrum-halfs	Backs	Short	Medium	19	99	1	2
ag	75	Fly&Scrum-halfs	Backs	Short	Medium	20	100	1	2
ag	75	Fly&Scrum-halfs	Backs	Long	Fast	1	101	1	6
ag	75	Fly&Scrum-halfs	Backs	Long	Fast	2	102	1	6
ag	50	Fly&Scrum-halfs	Backs	Long	Fast	3	103	0	6
ag	75	Fly&Scrum-halfs	Backs	Long	Fast	4	104	1	6
ag	75	Fly&Scrum-halfs	Backs	Long	Fast	5	105	1	6
ag	75	Fly&Scrum-halfs	Backs	Long	Fast	6	106	1	6
ag	100	Fly&Scrum-halfs	Backs	Long	Fast	7	107	1	6
ag	25	Fly&Scrum-halfs	Backs	Long	Fast	8	108	0	6
ag	75	Fly&Scrum-halfs	Backs	Long	Fast	9	109	1	6
ag	100	Fly&Scrum-halfs	Backs	Long	Fast	10	110	1	6
ag	50	Fly&Scrum-halfs	Backs	Long	Fast	11	111	0	6
ag	75	Fly&Scrum-halfs	Backs	Long	Fast	12	112	1	6
ag	100	Fly&Scrum-halfs	Backs	Long	Fast	13	113	1	6
ag	75	Fly&Scrum-halfs	Backs	Long	Fast	14	114	1	6
ag	75	Fly&Scrum-halfs	Backs	Long	Fast	15	115	1	6
ag	50	Fly&Scrum-halfs	Backs	Long	Fast	16	116	0	6
ag	75	Fly&Scrum-halfs	Backs	Long	Fast	17	117	1	6
ag	25	Fly&Scrum-halfs	Backs	Long	Fast	18	118	0	6
ag	100	Fly&Scrum-halfs	Backs	Long	Fast	19	119	1	6
ag	75	Fly&Scrum-halfs	Backs	Long	Fast	20	120	1	6
alp	50	Control	Control	Long	Slow	1	1	0	4
alp	75	Control	Control	Long	Slow	2	2	1	4
alp	75	Control	Control	Long	Slow	3	3	1	4
alp	50	Control	Control	Long	Slow	4	4	0	4
alp	50	Control	Control	Long	Slow	5	5	0	4
alp	50	Control	Control	Long	Slow	6	6	0	4
alp	75	Control	Control	Long	Slow	7	7	1	4
alp	50	Control	Control	Long	Slow	8	8	0	4
alp	50	Control	Control	Long	Slow	9	9	0	4
alp	75	Control	Control	Long	Slow	10	10	1	4
alp	75	Control	Control	Long	Slow	11	11	1	4
alp	50	Control	Control	Long	Slow	12	12	0	4
alp	100	Control	Control	Long	Slow	13	13	1	4
alp	25	Control	Control	Long	Slow	14	14	0	4
alp	50	Control	Control	Long	Slow	15	15	0	4
alp	75	Control	Control	Long	Slow	16	16	1	4
alp	75	Control	Control	Long	Slow	17	17	1	4
alp	50	Control	Control	Long	Slow	18	18	0	4
alp	25	Control	Control	Long	Slow	19	19	0	4
alp	75	Control	Control	Long	Slow	20	20	1	4
alp	75	Control	Control	Short	Slow	1	21	1	1
alp	75	Control	Control	Short	Slow	2	22	1	1
alp	50	Control	Control	Short	Slow	3	23	0	1
alp	50	Control	Control	Short	Slow	4	24	0	1
alp	50	Control	Control	Short	Slow	5	25	0	1
alp	50	Control	Control	Short	Slow	6	26	0	1
alp	75	Control	Control	Short	Slow	7	27	1	1
alp	50	Control	Control	Short	Slow	8	28	0	1
alp	50	Control	Control	Short	Slow	9	29	0	1
alp	100	Control	Control	Short	Slow	10	30	1	1
alp	75	Control	Control	Short	Slow	11	31	1	1
alp	75	Control	Control	Short	Slow	12	32	1	1
alp	75	Control	Control	Short	Slow	13	33	1	1
alp	75	Control	Control	Short	Slow	14	34	1	1
alp	75	Control	Control	Short	Slow	15	35	1	1
alp	100	Control	Control	Short	Slow	16	36	1	1
alp	75	Control	Control	Short	Slow	17	37	1	1
alp	75	Control	Control	Short	Slow	18	38	1	1
alp	100	Control	Control	Short	Slow	19	39	1	1
alp	50	Control	Control	Short	Slow	20	40	0	1
alp	50	Control	Control	Long	Medium	1	41	0	5
alp	50	Control	Control	Long	Medium	2	42	0	5
alp	50	Control	Control	Long	Medium	3	43	0	5
alp	25	Control	Control	Long	Medium	4	44	0	5
alp	100	Control	Control	Long	Medium	5	45	1	5
alp	75	Control	Control	Long	Medium	6	46	1	5
alp	50	Control	Control	Long	Medium	7	47	0	5
alp	75	Control	Control	Long	Medium	8	48	1	5
alp	75	Control	Control	Long	Medium	9	49	1	5
alp	50	Control	Control	Long	Medium	10	50	0	5
alp	75	Control	Control	Long	Medium	11	51	1	5
alp	75	Control	Control	Long	Medium	12	52	1	5
alp	75	Control	Control	Long	Medium	13	53	1	5
alp	50	Control	Control	Long	Medium	14	54	0	5
alp	75	Control	Control	Long	Medium	15	55	1	5
alp	50	Control	Control	Long	Medium	16	56	0	5
alp	100	Control	Control	Long	Medium	17	57	1	5
alp	50	Control	Control	Long	Medium	18	58	0	5
alp	25	Control	Control	Long	Medium	19	59	0	5
alp	75	Control	Control	Long	Medium	20	60	1	5
alp	25	Control	Control	Short	Fast	1	61	0	3
alp	50	Control	Control	Short	Fast	2	62	0	3
alp	75	Control	Control	Short	Fast	3	63	1	3
alp	75	Control	Control	Short	Fast	4	64	1	3
alp	50	Control	Control	Short	Fast	5	65	0	3
alp	50	Control	Control	Short	Fast	6	66	0	3
alp	50	Control	Control	Short	Fast	7	67	0	3
alp	50	Control	Control	Short	Fast	8	68	0	3
alp	50	Control	Control	Short	Fast	9	69	0	3
alp	50	Control	Control	Short	Fast	10	70	0	3
alp	25	Control	Control	Short	Fast	11	71	0	3
alp	50	Control	Control	Short	Fast	12	72	0	3
alp	75	Control	Control	Short	Fast	13	73	1	3
alp	75	Control	Control	Short	Fast	14	74	1	3
alp	50	Control	Control	Short	Fast	15	75	0	3
alp	0	Control	Control	Short	Fast	16	76	0	3
alp	50	Control	Control	Short	Fast	17	77	0	3
alp	50	Control	Control	Short	Fast	18	78	0	3
alp	50	Control	Control	Short	Fast	19	79	0	3
alp	75	Control	Control	Short	Fast	20	80	1	3
alp	75	Control	Control	Short	Medium	1	81	1	2
alp	50	Control	Control	Short	Medium	2	82	0	2
alp	75	Control	Control	Short	Medium	3	83	1	2
alp	75	Control	Control	Short	Medium	4	84	1	2
alp	75	Control	Control	Short	Medium	5	85	1	2
alp	50	Control	Control	Short	Medium	6	86	0	2
alp	50	Control	Control	Short	Medium	7	87	0	2
alp	75	Control	Control	Short	Medium	8	88	1	2
alp	75	Control	Control	Short	Medium	9	89	1	2
alp	75	Control	Control	Short	Medium	10	90	1	2
alp	25	Control	Control	Short	Medium	11	91	0	2
alp	75	Control	Control	Short	Medium	12	92	1	2
alp	50	Control	Control	Short	Medium	13	93	0	2
alp	100	Control	Control	Short	Medium	14	94	1	2
alp	75	Control	Control	Short	Medium	15	95	1	2
alp	75	Control	Control	Short	Medium	16	96	1	2
alp	75	Control	Control	Short	Medium	17	97	1	2
alp	100	Control	Control	Short	Medium	18	98	1	2
alp	100	Control	Control	Short	Medium	19	99	1	2
alp	50	Control	Control	Short	Medium	20	100	0	2
alp	75	Control	Control	Long	Fast	1	101	1	6
alp	50	Control	Control	Long	Fast	2	102	0	6
alp	50	Control	Control	Long	Fast	3	103	0	6
alp	75	Control	Control	Long	Fast	4	104	1	6
alp	50	Control	Control	Long	Fast	5	105	0	6
alp	50	Control	Control	Long	Fast	6	106	0	6
alp	75	Control	Control	Long	Fast	7	107	1	6
alp	75	Control	Control	Long	Fast	8	108	1	6
alp	50	Control	Control	Long	Fast	9	109	0	6
alp	50	Control	Control	Long	Fast	10	110	0	6
alp	50	Control	Control	Long	Fast	11	111	0	6
alp	75	Control	Control	Long	Fast	12	112	1	6
alp	100	Control	Control	Long	Fast	13	113	1	6
alp	75	Control	Control	Long	Fast	14	114	1	6
alp	50	Control	Control	Long	Fast	15	115	0	6
alp	75	Control	Control	Long	Fast	16	116	1	6
alp	100	Control	Control	Long	Fast	17	117	1	6
alp	50	Control	Control	Long	Fast	18	118	0	6
alp	25	Control	Control	Long	Fast	19	119	0	6
alp	50	Control	Control	Long	Fast	20	120	0	6
arl	50	Wings-FullBacks	Backs	Short	Fast	1	1	0	3
arl	100	Wings-FullBacks	Backs	Short	Fast	2	2	1	3
arl	100	Wings-FullBacks	Backs	Short	Fast	3	3	1	3
arl	100	Wings-FullBacks	Backs	Short	Fast	4	4	1	3
arl	50	Wings-FullBacks	Backs	Short	Fast	5	5	0	3
arl	100	Wings-FullBacks	Backs	Short	Fast	6	6	1	3
arl	100	Wings-FullBacks	Backs	Short	Fast	7	7	1	3
arl	75	Wings-FullBacks	Backs	Short	Fast	8	8	1	3
arl	50	Wings-FullBacks	Backs	Short	Fast	9	9	0	3
arl	75	Wings-FullBacks	Backs	Short	Fast	10	10	1	3
arl	100	Wings-FullBacks	Backs	Short	Fast	11	11	1	3
arl	25	Wings-FullBacks	Backs	Short	Fast	12	12	0	3
arl	75	Wings-FullBacks	Backs	Short	Fast	13	13	1	3
arl	100	Wings-FullBacks	Backs	Short	Fast	14	14	1	3
arl	100	Wings-FullBacks	Backs	Short	Fast	15	15	1	3
arl	25	Wings-FullBacks	Backs	Short	Fast	16	16	0	3
arl	75	Wings-FullBacks	Backs	Short	Fast	17	17	1	3
arl	75	Wings-FullBacks	Backs	Short	Fast	18	18	1	3
arl	75	Wings-FullBacks	Backs	Short	Fast	19	19	1	3
arl	50	Wings-FullBacks	Backs	Short	Fast	20	20	0	3
arl	75	Wings-FullBacks	Backs	Long	Medium	1	21	1	5
arl	75	Wings-FullBacks	Backs	Long	Medium	2	22	1	5
arl	75	Wings-FullBacks	Backs	Long	Medium	3	23	1	5
arl	50	Wings-FullBacks	Backs	Long	Medium	4	24	0	5
arl	75	Wings-FullBacks	Backs	Long	Medium	5	25	1	5
arl	75	Wings-FullBacks	Backs	Long	Medium	6	26	1	5
arl	75	Wings-FullBacks	Backs	Long	Medium	7	27	1	5
arl	75	Wings-FullBacks	Backs	Long	Medium	8	28	1	5
arl	50	Wings-FullBacks	Backs	Long	Medium	9	29	0	5
arl	25	Wings-FullBacks	Backs	Long	Medium	10	30	0	5
arl	75	Wings-FullBacks	Backs	Long	Medium	11	31	1	5
arl	25	Wings-FullBacks	Backs	Long	Medium	12	32	0	5
arl	50	Wings-FullBacks	Backs	Long	Medium	13	33	0	5
arl	50	Wings-FullBacks	Backs	Long	Medium	14	34	0	5
arl	75	Wings-FullBacks	Backs	Long	Medium	15	35	1	5
arl	100	Wings-FullBacks	Backs	Long	Medium	16	36	1	5
arl	25	Wings-FullBacks	Backs	Long	Medium	17	37	0	5
arl	50	Wings-FullBacks	Backs	Long	Medium	18	38	0	5
arl	75	Wings-FullBacks	Backs	Long	Medium	19	39	1	5
arl	50	Wings-FullBacks	Backs	Long	Medium	20	40	0	5
arl	75	Wings-FullBacks	Backs	Short	Slow	1	41	1	1
arl	50	Wings-FullBacks	Backs	Short	Slow	2	42	0	1
arl	100	Wings-FullBacks	Backs	Short	Slow	3	43	1	1
arl	100	Wings-FullBacks	Backs	Short	Slow	4	44	1	1
arl	75	Wings-FullBacks	Backs	Short	Slow	5	45	1	1
arl	75	Wings-FullBacks	Backs	Short	Slow	6	46	1	1
arl	75	Wings-FullBacks	Backs	Short	Slow	7	47	1	1
arl	100	Wings-FullBacks	Backs	Short	Slow	8	48	1	1
arl	75	Wings-FullBacks	Backs	Short	Slow	9	49	1	1
arl	75	Wings-FullBacks	Backs	Short	Slow	10	50	1	1
arl	100	Wings-FullBacks	Backs	Short	Slow	11	51	1	1
arl	100	Wings-FullBacks	Backs	Short	Slow	12	52	1	1
arl	100	Wings-FullBacks	Backs	Short	Slow	13	53	1	1
arl	100	Wings-FullBacks	Backs	Short	Slow	14	54	1	1
arl	100	Wings-FullBacks	Backs	Short	Slow	15	55	1	1
arl	100	Wings-FullBacks	Backs	Short	Slow	16	56	1	1
arl	100	Wings-FullBacks	Backs	Short	Slow	17	57	1	1
arl	75	Wings-FullBacks	Backs	Short	Slow	18	58	1	1
arl	100	Wings-FullBacks	Backs	Short	Slow	19	59	1	1
arl	100	Wings-FullBacks	Backs	Short	Slow	20	60	1	1
arl	75	Wings-FullBacks	Backs	Long	Fast	1	61	1	6
arl	50	Wings-FullBacks	Backs	Long	Fast	2	62	0	6
arl	50	Wings-FullBacks	Backs	Long	Fast	3	63	0	6
arl	50	Wings-FullBacks	Backs	Long	Fast	4	64	0	6
arl	75	Wings-FullBacks	Backs	Long	Fast	5	65	1	6
arl	75	Wings-FullBacks	Backs	Long	Fast	6	66	1	6
arl	50	Wings-FullBacks	Backs	Long	Fast	7	67	0	6
arl	75	Wings-FullBacks	Backs	Long	Fast	8	68	1	6
arl	75	Wings-FullBacks	Backs	Long	Fast	9	69	1	6
arl	50	Wings-FullBacks	Backs	Long	Fast	10	70	0	6
arl	50	Wings-FullBacks	Backs	Long	Fast	11	71	0	6
arl	100	Wings-FullBacks	Backs	Long	Fast	12	72	1	6
arl	25	Wings-FullBacks	Backs	Long	Fast	13	73	0	6
arl	25	Wings-FullBacks	Backs	Long	Fast	14	74	0	6
arl	75	Wings-FullBacks	Backs	Long	Fast	15	75	1	6
arl	75	Wings-FullBacks	Backs	Long	Fast	16	76	1	6
arl	50	Wings-FullBacks	Backs	Long	Fast	17	77	0	6
arl	50	Wings-FullBacks	Backs	Long	Fast	18	78	0	6
arl	50	Wings-FullBacks	Backs	Long	Fast	19	79	0	6
arl	50	Wings-FullBacks	Backs	Long	Fast	20	80	0	6
arl	75	Wings-FullBacks	Backs	Long	Slow	1	81	1	4
arl	75	Wings-FullBacks	Backs	Long	Slow	2	82	1	4
arl	100	Wings-FullBacks	Backs	Long	Slow	3	83	1	4
arl	75	Wings-FullBacks	Backs	Long	Slow	4	84	1	4
arl	75	Wings-FullBacks	Backs	Long	Slow	5	85	1	4
arl	50	Wings-FullBacks	Backs	Long	Slow	6	86	0	4
arl	100	Wings-FullBacks	Backs	Long	Slow	7	87	1	4
arl	75	Wings-FullBacks	Backs	Long	Slow	8	88	1	4
arl	100	Wings-FullBacks	Backs	Long	Slow	9	89	1	4
arl	75	Wings-FullBacks	Backs	Long	Slow	10	90	1	4
arl	50	Wings-FullBacks	Backs	Long	Slow	11	91	0	4
arl	100	Wings-FullBacks	Backs	Long	Slow	12	92	1	4
arl	100	Wings-FullBacks	Backs	Long	Slow	13	93	1	4
arl	75	Wings-FullBacks	Backs	Long	Slow	14	94	1	4
arl	50	Wings-FullBacks	Backs	Long	Slow	15	95	0	4
arl	25	Wings-FullBacks	Backs	Long	Slow	16	96	0	4
arl	100	Wings-FullBacks	Backs	Long	Slow	17	97	1	4
arl	50	Wings-FullBacks	Backs	Long	Slow	18	98	0	4
arl	50	Wings-FullBacks	Backs	Long	Slow	19	99	0	4
arl	50	Wings-FullBacks	Backs	Long	Slow	20	100	0	4
arl	100	Wings-FullBacks	Backs	Short	Medium	1	101	1	2
arl	75	Wings-FullBacks	Backs	Short	Medium	2	102	1	2
arl	75	Wings-FullBacks	Backs	Short	Medium	3	103	1	2
arl	50	Wings-FullBacks	Backs	Short	Medium	4	104	0	2
arl	75	Wings-FullBacks	Backs	Short	Medium	5	105	1	2
arl	75	Wings-FullBacks	Backs	Short	Medium	6	106	1	2
arl	25	Wings-FullBacks	Backs	Short	Medium	7	107	0	2
arl	100	Wings-FullBacks	Backs	Short	Medium	8	108	1	2
arl	75	Wings-FullBacks	Backs	Short	Medium	9	109	1	2
arl	75	Wings-FullBacks	Backs	Short	Medium	10	110	1	2
arl	50	Wings-FullBacks	Backs	Short	Medium	11	111	0	2
arl	100	Wings-FullBacks	Backs	Short	Medium	12	112	1	2
arl	75	Wings-FullBacks	Backs	Short	Medium	13	113	1	2
arl	75	Wings-FullBacks	Backs	Short	Medium	14	114	1	2
arl	100	Wings-FullBacks	Backs	Short	Medium	15	115	1	2
arl	100	Wings-FullBacks	Backs	Short	Medium	16	116	1	2
arl	50	Wings-FullBacks	Backs	Short	Medium	17	117	0	2
arl	50	Wings-FullBacks	Backs	Short	Medium	18	118	0	2
arl	75	Wings-FullBacks	Backs	Short	Medium	19	119	1	2
arl	75	Wings-FullBacks	Backs	Short	Medium	20	120	1	2
asp	50	Hookers-Props-Locks	Forwards	Long	Slow	1	1	0	4
asp	50	Hookers-Props-Locks	Forwards	Long	Slow	2	2	0	4
asp	50	Hookers-Props-Locks	Forwards	Long	Slow	3	3	0	4
asp	75	Hookers-Props-Locks	Forwards	Long	Slow	4	4	1	4
asp	75	Hookers-Props-Locks	Forwards	Long	Slow	5	5	1	4
asp	50	Hookers-Props-Locks	Forwards	Long	Slow	6	6	0	4
asp	75	Hookers-Props-Locks	Forwards	Long	Slow	7	7	1	4
asp	50	Hookers-Props-Locks	Forwards	Long	Slow	8	8	0	4
asp	75	Hookers-Props-Locks	Forwards	Long	Slow	9	9	1	4
asp	75	Hookers-Props-Locks	Forwards	Long	Slow	10	10	1	4
asp	75	Hookers-Props-Locks	Forwards	Long	Slow	11	11	1	4
asp	50	Hookers-Props-Locks	Forwards	Long	Slow	12	12	0	4
asp	75	Hookers-Props-Locks	Forwards	Long	Slow	13	13	1	4
asp	50	Hookers-Props-Locks	Forwards	Long	Slow	14	14	0	4
asp	75	Hookers-Props-Locks	Forwards	Long	Slow	15	15	1	4
asp	25	Hookers-Props-Locks	Forwards	Long	Slow	16	16	0	4
asp	50	Hookers-Props-Locks	Forwards	Long	Slow	17	17	0	4
asp	50	Hookers-Props-Locks	Forwards	Long	Slow	18	18	0	4
asp	25	Hookers-Props-Locks	Forwards	Long	Slow	19	19	0	4
asp	100	Hookers-Props-Locks	Forwards	Long	Slow	20	20	1	4
asp	100	Hookers-Props-Locks	Forwards	Short	Slow	1	21	1	1
asp	75	Hookers-Props-Locks	Forwards	Short	Slow	2	22	1	1
asp	75	Hookers-Props-Locks	Forwards	Short	Slow	3	23	1	1
asp	100	Hookers-Props-Locks	Forwards	Short	Slow	4	24	1	1
asp	50	Hookers-Props-Locks	Forwards	Short	Slow	5	25	0	1
asp	75	Hookers-Props-Locks	Forwards	Short	Slow	6	26	1	1
asp	75	Hookers-Props-Locks	Forwards	Short	Slow	7	27	1	1
asp	75	Hookers-Props-Locks	Forwards	Short	Slow	8	28	1	1
asp	100	Hookers-Props-Locks	Forwards	Short	Slow	9	29	1	1
asp	100	Hookers-Props-Locks	Forwards	Short	Slow	10	30	1	1
asp	75	Hookers-Props-Locks	Forwards	Short	Slow	11	31	1	1
asp	75	Hookers-Props-Locks	Forwards	Short	Slow	12	32	1	1
asp	75	Hookers-Props-Locks	Forwards	Short	Slow	13	33	1	1
asp	75	Hookers-Props-Locks	Forwards	Short	Slow	14	34	1	1
asp	50	Hookers-Props-Locks	Forwards	Short	Slow	15	35	0	1
asp	75	Hookers-Props-Locks	Forwards	Short	Slow	16	36	1	1
asp	50	Hookers-Props-Locks	Forwards	Short	Slow	17	37	0	1
asp	50	Hookers-Props-Locks	Forwards	Short	Slow	18	38	0	1
asp	100	Hookers-Props-Locks	Forwards	Short	Slow	19	39	1	1
asp	75	Hookers-Props-Locks	Forwards	Short	Slow	20	40	1	1
asp	75	Hookers-Props-Locks	Forwards	Long	Medium	1	41	1	5
asp	50	Hookers-Props-Locks	Forwards	Long	Medium	2	42	0	5
asp	50	Hookers-Props-Locks	Forwards	Long	Medium	3	43	0	5
asp	50	Hookers-Props-Locks	Forwards	Long	Medium	4	44	0	5
asp	50	Hookers-Props-Locks	Forwards	Long	Medium	5	45	0	5
asp	50	Hookers-Props-Locks	Forwards	Long	Medium	6	46	0	5
asp	75	Hookers-Props-Locks	Forwards	Long	Medium	7	47	1	5
asp	50	Hookers-Props-Locks	Forwards	Long	Medium	8	48	0	5
asp	50	Hookers-Props-Locks	Forwards	Long	Medium	9	49	0	5
asp	75	Hookers-Props-Locks	Forwards	Long	Medium	10	50	1	5
asp	75	Hookers-Props-Locks	Forwards	Long	Medium	11	51	1	5
asp	50	Hookers-Props-Locks	Forwards	Long	Medium	12	52	0	5
asp	75	Hookers-Props-Locks	Forwards	Long	Medium	13	53	1	5
asp	75	Hookers-Props-Locks	Forwards	Long	Medium	14	54	1	5
asp	50	Hookers-Props-Locks	Forwards	Long	Medium	15	55	0	5
asp	75	Hookers-Props-Locks	Forwards	Long	Medium	16	56	1	5
asp	50	Hookers-Props-Locks	Forwards	Long	Medium	17	57	0	5
asp	50	Hookers-Props-Locks	Forwards	Long	Medium	18	58	0	5
asp	75	Hookers-Props-Locks	Forwards	Long	Medium	19	59	1	5
asp	0	Hookers-Props-Locks	Forwards	Long	Medium	20	60	0	5
asp	75	Hookers-Props-Locks	Forwards	Short	Fast	1	61	1	3
asp	75	Hookers-Props-Locks	Forwards	Short	Fast	2	62	1	3
asp	75	Hookers-Props-Locks	Forwards	Short	Fast	3	63	1	3
asp	25	Hookers-Props-Locks	Forwards	Short	Fast	4	64	0	3
asp	75	Hookers-Props-Locks	Forwards	Short	Fast	5	65	1	3
asp	50	Hookers-Props-Locks	Forwards	Short	Fast	6	66	0	3
asp	75	Hookers-Props-Locks	Forwards	Short	Fast	7	67	1	3
asp	50	Hookers-Props-Locks	Forwards	Short	Fast	8	68	0	3
asp	50	Hookers-Props-Locks	Forwards	Short	Fast	9	69	0	3
asp	50	Hookers-Props-Locks	Forwards	Short	Fast	10	70	0	3
asp	75	Hookers-Props-Locks	Forwards	Short	Fast	11	71	1	3
asp	75	Hookers-Props-Locks	Forwards	Short	Fast	12	72	1	3
asp	75	Hookers-Props-Locks	Forwards	Short	Fast	13	73	1	3
asp	100	Hookers-Props-Locks	Forwards	Short	Fast	14	74	1	3
asp	50	Hookers-Props-Locks	Forwards	Short	Fast	15	75	0	3
asp	75	Hookers-Props-Locks	Forwards	Short	Fast	16	76	1	3
asp	75	Hookers-Props-Locks	Forwards	Short	Fast	17	77	1	3
asp	75	Hookers-Props-Locks	Forwards	Short	Fast	18	78	1	3
asp	100	Hookers-Props-Locks	Forwards	Short	Fast	19	79	1	3
asp	75	Hookers-Props-Locks	Forwards	Short	Fast	20	80	1	3
asp	75	Hookers-Props-Locks	Forwards	Short	Medium	1	81	1	2
asp	75	Hookers-Props-Locks	Forwards	Short	Medium	2	82	1	2
asp	75	Hookers-Props-Locks	Forwards	Short	Medium	3	83	1	2
asp	75	Hookers-Props-Locks	Forwards	Short	Medium	4	84	1	2
asp	75	Hookers-Props-Locks	Forwards	Short	Medium	5	85	1	2
asp	25	Hookers-Props-Locks	Forwards	Short	Medium	6	86	0	2
asp	100	Hookers-Props-Locks	Forwards	Short	Medium	7	87	1	2
asp	75	Hookers-Props-Locks	Forwards	Short	Medium	8	88	1	2
asp	50	Hookers-Props-Locks	Forwards	Short	Medium	9	89	0	2
asp	50	Hookers-Props-Locks	Forwards	Short	Medium	10	90	0	2
asp	50	Hookers-Props-Locks	Forwards	Short	Medium	11	91	0	2
asp	75	Hookers-Props-Locks	Forwards	Short	Medium	12	92	1	2
asp	50	Hookers-Props-Locks	Forwards	Short	Medium	13	93	0	2
asp	50	Hookers-Props-Locks	Forwards	Short	Medium	14	94	0	2
asp	100	Hookers-Props-Locks	Forwards	Short	Medium	15	95	1	2
asp	100	Hookers-Props-Locks	Forwards	Short	Medium	16	96	1	2
asp	75	Hookers-Props-Locks	Forwards	Short	Medium	17	97	1	2
asp	75	Hookers-Props-Locks	Forwards	Short	Medium	18	98	1	2
asp	50	Hookers-Props-Locks	Forwards	Short	Medium	19	99	0	2
asp	75	Hookers-Props-Locks	Forwards	Short	Medium	20	100	1	2
asp	100	Hookers-Props-Locks	Forwards	Long	Fast	1	101	1	6
asp	50	Hookers-Props-Locks	Forwards	Long	Fast	2	102	0	6
asp	75	Hookers-Props-Locks	Forwards	Long	Fast	3	103	1	6
asp	50	Hookers-Props-Locks	Forwards	Long	Fast	4	104	0	6
asp	75	Hookers-Props-Locks	Forwards	Long	Fast	5	105	1	6
asp	50	Hookers-Props-Locks	Forwards	Long	Fast	6	106	0	6
asp	25	Hookers-Props-Locks	Forwards	Long	Fast	7	107	0	6
asp	25	Hookers-Props-Locks	Forwards	Long	Fast	8	108	0	6
asp	50	Hookers-Props-Locks	Forwards	Long	Fast	9	109	0	6
asp	75	Hookers-Props-Locks	Forwards	Long	Fast	10	110	1	6
asp	75	Hookers-Props-Locks	Forwards	Long	Fast	11	111	1	6
asp	50	Hookers-Props-Locks	Forwards	Long	Fast	12	112	0	6
asp	75	Hookers-Props-Locks	Forwards	Long	Fast	13	113	1	6
asp	50	Hookers-Props-Locks	Forwards	Long	Fast	14	114	0	6
asp	50	Hookers-Props-Locks	Forwards	Long	Fast	15	115	0	6
asp	25	Hookers-Props-Locks	Forwards	Long	Fast	16	116	0	6
asp	50	Hookers-Props-Locks	Forwards	Long	Fast	17	117	0	6
asp	75	Hookers-Props-Locks	Forwards	Long	Fast	18	118	1	6
asp	75	Hookers-Props-Locks	Forwards	Long	Fast	19	119	1	6
asp	25	Hookers-Props-Locks	Forwards	Long	Fast	20	120	0	6
at	50	Wings-FullBacks	Backs	Long	Fast	1	1	0	6
at	50	Wings-FullBacks	Backs	Long	Fast	2	2	0	6
at	50	Wings-FullBacks	Backs	Long	Fast	3	3	0	6
at	50	Wings-FullBacks	Backs	Long	Fast	4	4	0	6
at	25	Wings-FullBacks	Backs	Long	Fast	5	5	0	6
at	25	Wings-FullBacks	Backs	Long	Fast	6	6	0	6
at	75	Wings-FullBacks	Backs	Long	Fast	7	7	1	6
at	75	Wings-FullBacks	Backs	Long	Fast	8	8	1	6
at	50	Wings-FullBacks	Backs	Long	Fast	9	9	0	6
at	75	Wings-FullBacks	Backs	Long	Fast	10	10	1	6
at	75	Wings-FullBacks	Backs	Long	Fast	11	11	1	6
at	25	Wings-FullBacks	Backs	Long	Fast	12	12	0	6
at	75	Wings-FullBacks	Backs	Long	Fast	13	13	1	6
at	50	Wings-FullBacks	Backs	Long	Fast	14	14	0	6
at	75	Wings-FullBacks	Backs	Long	Fast	15	15	1	6
at	25	Wings-FullBacks	Backs	Long	Fast	16	16	0	6
at	100	Wings-FullBacks	Backs	Long	Fast	17	17	1	6
at	50	Wings-FullBacks	Backs	Long	Fast	18	18	0	6
at	100	Wings-FullBacks	Backs	Long	Fast	19	19	1	6
at	50	Wings-FullBacks	Backs	Long	Fast	20	20	0	6
at	50	Wings-FullBacks	Backs	Long	Slow	1	21	0	4
at	75	Wings-FullBacks	Backs	Long	Slow	2	22	1	4
at	50	Wings-FullBacks	Backs	Long	Slow	3	23	0	4
at	75	Wings-FullBacks	Backs	Long	Slow	4	24	1	4
at	75	Wings-FullBacks	Backs	Long	Slow	5	25	1	4
at	75	Wings-FullBacks	Backs	Long	Slow	6	26	1	4
at	75	Wings-FullBacks	Backs	Long	Slow	7	27	1	4
at	75	Wings-FullBacks	Backs	Long	Slow	8	28	1	4
at	75	Wings-FullBacks	Backs	Long	Slow	9	29	1	4
at	75	Wings-FullBacks	Backs	Long	Slow	10	30	1	4
at	100	Wings-FullBacks	Backs	Long	Slow	11	31	1	4
at	75	Wings-FullBacks	Backs	Long	Slow	12	32	1	4
at	100	Wings-FullBacks	Backs	Long	Slow	13	33	1	4
at	100	Wings-FullBacks	Backs	Long	Slow	14	34	1	4
at	75	Wings-FullBacks	Backs	Long	Slow	15	35	1	4
at	75	Wings-FullBacks	Backs	Long	Slow	16	36	1	4
at	25	Wings-FullBacks	Backs	Long	Slow	17	37	0	4
at	100	Wings-FullBacks	Backs	Long	Slow	18	38	1	4
at	100	Wings-FullBacks	Backs	Long	Slow	19	39	1	4
at	100	Wings-FullBacks	Backs	Long	Slow	20	40	1	4
at	75	Wings-FullBacks	Backs	Short	Slow	1	41	1	1
at	100	Wings-FullBacks	Backs	Short	Slow	2	42	1	1
at	100	Wings-FullBacks	Backs	Short	Slow	3	43	1	1
at	50	Wings-FullBacks	Backs	Short	Slow	4	44	0	1
at	100	Wings-FullBacks	Backs	Short	Slow	5	45	1	1
at	100	Wings-FullBacks	Backs	Short	Slow	6	46	1	1
at	100	Wings-FullBacks	Backs	Short	Slow	7	47	1	1
at	75	Wings-FullBacks	Backs	Short	Slow	8	48	1	1
at	75	Wings-FullBacks	Backs	Short	Slow	9	49	1	1
at	100	Wings-FullBacks	Backs	Short	Slow	10	50	1	1
at	100	Wings-FullBacks	Backs	Short	Slow	11	51	1	1
at	75	Wings-FullBacks	Backs	Short	Slow	12	52	1	1
at	100	Wings-FullBacks	Backs	Short	Slow	13	53	1	1
at	75	Wings-FullBacks	Backs	Short	Slow	14	54	1	1
at	100	Wings-FullBacks	Backs	Short	Slow	15	55	1	1
at	100	Wings-FullBacks	Backs	Short	Slow	16	56	1	1
at	100	Wings-FullBacks	Backs	Short	Slow	17	57	1	1
at	100	Wings-FullBacks	Backs	Short	Slow	18	58	1	1
at	100	Wings-FullBacks	Backs	Short	Slow	19	59	1	1
at	100	Wings-FullBacks	Backs	Short	Slow	20	60	1	1
at	100	Wings-FullBacks	Backs	Long	Medium	1	61	1	5
at	75	Wings-FullBacks	Backs	Long	Medium	2	62	1	5
at	75	Wings-FullBacks	Backs	Long	Medium	3	63	1	5
at	50	Wings-FullBacks	Backs	Long	Medium	4	64	0	5
at	100	Wings-FullBacks	Backs	Long	Medium	5	65	1	5
at	75	Wings-FullBacks	Backs	Long	Medium	6	66	1	5
at	50	Wings-FullBacks	Backs	Long	Medium	7	67	0	5
at	100	Wings-FullBacks	Backs	Long	Medium	8	68	1	5
at	100	Wings-FullBacks	Backs	Long	Medium	9	69	1	5
at	75	Wings-FullBacks	Backs	Long	Medium	10	70	1	5
at	50	Wings-FullBacks	Backs	Long	Medium	11	71	0	5
at	50	Wings-FullBacks	Backs	Long	Medium	12	72	0	5
at	75	Wings-FullBacks	Backs	Long	Medium	13	73	1	5
at	50	Wings-FullBacks	Backs	Long	Medium	14	74	0	5
at	75	Wings-FullBacks	Backs	Long	Medium	15	75	1	5
at	75	Wings-FullBacks	Backs	Long	Medium	16	76	1	5
at	50	Wings-FullBacks	Backs	Long	Medium	17	77	0	5
at	50	Wings-FullBacks	Backs	Long	Medium	18	78	0	5
at	50	Wings-FullBacks	Backs	Long	Medium	19	79	0	5
at	75	Wings-FullBacks	Backs	Long	Medium	20	80	1	5
at	50	Wings-FullBacks	Backs	Short	Fast	1	81	0	3
at	75	Wings-FullBacks	Backs	Short	Fast	2	82	1	3
at	75	Wings-FullBacks	Backs	Short	Fast	3	83	1	3
at	75	Wings-FullBacks	Backs	Short	Fast	4	84	1	3
at	75	Wings-FullBacks	Backs	Short	Fast	5	85	1	3
at	75	Wings-FullBacks	Backs	Short	Fast	6	86	1	3
at	75	Wings-FullBacks	Backs	Short	Fast	7	87	1	3
at	50	Wings-FullBacks	Backs	Short	Fast	8	88	0	3
at	50	Wings-FullBacks	Backs	Short	Fast	9	89	0	3
at	75	Wings-FullBacks	Backs	Short	Fast	10	90	1	3
at	100	Wings-FullBacks	Backs	Short	Fast	11	91	1	3
at	50	Wings-FullBacks	Backs	Short	Fast	12	92	0	3
at	100	Wings-FullBacks	Backs	Short	Fast	13	93	1	3
at	100	Wings-FullBacks	Backs	Short	Fast	14	94	1	3
at	75	Wings-FullBacks	Backs	Short	Fast	15	95	1	3
at	75	Wings-FullBacks	Backs	Short	Fast	16	96	1	3
at	75	Wings-FullBacks	Backs	Short	Fast	17	97	1	3
at	75	Wings-FullBacks	Backs	Short	Fast	18	98	1	3
at	75	Wings-FullBacks	Backs	Short	Fast	19	99	1	3
at	75	Wings-FullBacks	Backs	Short	Fast	20	100	1	3
at	100	Wings-FullBacks	Backs	Short	Medium	1	101	1	2
at	50	Wings-FullBacks	Backs	Short	Medium	2	102	0	2
at	100	Wings-FullBacks	Backs	Short	Medium	3	103	1	2
at	100	Wings-FullBacks	Backs	Short	Medium	4	104	1	2
at	75	Wings-FullBacks	Backs	Short	Medium	5	105	1	2
at	100	Wings-FullBacks	Backs	Short	Medium	6	106	1	2
at	100	Wings-FullBacks	Backs	Short	Medium	7	107	1	2
at	75	Wings-FullBacks	Backs	Short	Medium	8	108	1	2
at	75	Wings-FullBacks	Backs	Short	Medium	9	109	1	2
at	100	Wings-FullBacks	Backs	Short	Medium	10	110	1	2
at	100	Wings-FullBacks	Backs	Short	Medium	11	111	1	2
at	50	Wings-FullBacks	Backs	Short	Medium	12	112	0	2
at	100	Wings-FullBacks	Backs	Short	Medium	13	113	1	2
at	100	Wings-FullBacks	Backs	Short	Medium	14	114	1	2
at	100	Wings-FullBacks	Backs	Short	Medium	15	115	1	2
at	100	Wings-FullBacks	Backs	Short	Medium	16	116	1	2
at	50	Wings-FullBacks	Backs	Short	Medium	17	117	0	2
at	100	Wings-FullBacks	Backs	Short	Medium	18	118	1	2
at	100	Wings-FullBacks	Backs	Short	Medium	19	119	1	2
at	100	Wings-FullBacks	Backs	Short	Medium	20	120	1	2
bar	75	Wings-FullBacks	Backs	Long	Slow	1	1	1	4
bar	50	Wings-FullBacks	Backs	Long	Slow	2	2	0	4
bar	75	Wings-FullBacks	Backs	Long	Slow	3	3	1	4
bar	0	Wings-FullBacks	Backs	Long	Slow	4	4	0	4
bar	75	Wings-FullBacks	Backs	Long	Slow	5	5	1	4
bar	75	Wings-FullBacks	Backs	Long	Slow	6	6	1	4
bar	75	Wings-FullBacks	Backs	Long	Slow	7	7	1	4
bar	75	Wings-FullBacks	Backs	Long	Slow	8	8	1	4
bar	50	Wings-FullBacks	Backs	Long	Slow	9	9	0	4
bar	50	Wings-FullBacks	Backs	Long	Slow	10	10	0	4
bar	25	Wings-FullBacks	Backs	Long	Slow	11	11	0	4
bar	50	Wings-FullBacks	Backs	Long	Slow	12	12	0	4
bar	75	Wings-FullBacks	Backs	Long	Slow	13	13	1	4
bar	25	Wings-FullBacks	Backs	Long	Slow	14	14	0	4
bar	75	Wings-FullBacks	Backs	Long	Slow	15	15	1	4
bar	50	Wings-FullBacks	Backs	Long	Slow	16	16	0	4
bar	50	Wings-FullBacks	Backs	Long	Slow	17	17	0	4
bar	75	Wings-FullBacks	Backs	Long	Slow	18	18	1	4
bar	75	Wings-FullBacks	Backs	Long	Slow	19	19	1	4
bar	50	Wings-FullBacks	Backs	Long	Slow	20	20	0	4
bar	75	Wings-FullBacks	Backs	Long	Medium	1	21	1	5
bar	50	Wings-FullBacks	Backs	Long	Medium	2	22	0	5
bar	50	Wings-FullBacks	Backs	Long	Medium	3	23	0	5
bar	50	Wings-FullBacks	Backs	Long	Medium	4	24	0	5
bar	75	Wings-FullBacks	Backs	Long	Medium	5	25	1	5
bar	50	Wings-FullBacks	Backs	Long	Medium	6	26	0	5
bar	25	Wings-FullBacks	Backs	Long	Medium	7	27	0	5
bar	50	Wings-FullBacks	Backs	Long	Medium	8	28	0	5
bar	75	Wings-FullBacks	Backs	Long	Medium	9	29	1	5
bar	0	Wings-FullBacks	Backs	Long	Medium	10	30	0	5
bar	75	Wings-FullBacks	Backs	Long	Medium	11	31	1	5
bar	50	Wings-FullBacks	Backs	Long	Medium	12	32	0	5
bar	75	Wings-FullBacks	Backs	Long	Medium	13	33	1	5
bar	50	Wings-FullBacks	Backs	Long	Medium	14	34	0	5
bar	50	Wings-FullBacks	Backs	Long	Medium	15	35	0	5
bar	50	Wings-FullBacks	Backs	Long	Medium	16	36	0	5
bar	50	Wings-FullBacks	Backs	Long	Medium	17	37	0	5
bar	75	Wings-FullBacks	Backs	Long	Medium	18	38	1	5
bar	75	Wings-FullBacks	Backs	Long	Medium	19	39	1	5
bar	75	Wings-FullBacks	Backs	Long	Medium	20	40	1	5
bar	50	Wings-FullBacks	Backs	Short	Slow	1	41	0	1
bar	50	Wings-FullBacks	Backs	Short	Slow	2	42	0	1
bar	75	Wings-FullBacks	Backs	Short	Slow	3	43	1	1
bar	100	Wings-FullBacks	Backs	Short	Slow	4	44	1	1
bar	75	Wings-FullBacks	Backs	Short	Slow	5	45	1	1
bar	50	Wings-FullBacks	Backs	Short	Slow	6	46	0	1
bar	100	Wings-FullBacks	Backs	Short	Slow	7	47	1	1
bar	75	Wings-FullBacks	Backs	Short	Slow	8	48	1	1
bar	75	Wings-FullBacks	Backs	Short	Slow	9	49	1	1
bar	50	Wings-FullBacks	Backs	Short	Slow	10	50	0	1
bar	100	Wings-FullBacks	Backs	Short	Slow	11	51	1	1
bar	100	Wings-FullBacks	Backs	Short	Slow	12	52	1	1
bar	75	Wings-FullBacks	Backs	Short	Slow	13	53	1	1
bar	100	Wings-FullBacks	Backs	Short	Slow	14	54	1	1
bar	75	Wings-FullBacks	Backs	Short	Slow	15	55	1	1
bar	75	Wings-FullBacks	Backs	Short	Slow	16	56	1	1
bar	75	Wings-FullBacks	Backs	Short	Slow	17	57	1	1
bar	50	Wings-FullBacks	Backs	Short	Slow	18	58	0	1
bar	100	Wings-FullBacks	Backs	Short	Slow	19	59	1	1
bar	75	Wings-FullBacks	Backs	Short	Slow	20	60	1	1
bar	100	Wings-FullBacks	Backs	Long	Fast	1	61	1	6
bar	50	Wings-FullBacks	Backs	Long	Fast	2	62	0	6
bar	50	Wings-FullBacks	Backs	Long	Fast	3	63	0	6
bar	50	Wings-FullBacks	Backs	Long	Fast	4	64	0	6
bar	25	Wings-FullBacks	Backs	Long	Fast	5	65	0	6
bar	75	Wings-FullBacks	Backs	Long	Fast	6	66	1	6
bar	50	Wings-FullBacks	Backs	Long	Fast	7	67	0	6
bar	50	Wings-FullBacks	Backs	Long	Fast	8	68	0	6
bar	75	Wings-FullBacks	Backs	Long	Fast	9	69	1	6
bar	75	Wings-FullBacks	Backs	Long	Fast	10	70	1	6
bar	50	Wings-FullBacks	Backs	Long	Fast	11	71	0	6
bar	50	Wings-FullBacks	Backs	Long	Fast	12	72	0	6
bar	75	Wings-FullBacks	Backs	Long	Fast	13	73	1	6
bar	25	Wings-FullBacks	Backs	Long	Fast	14	74	0	6
bar	75	Wings-FullBacks	Backs	Long	Fast	15	75	1	6
bar	50	Wings-FullBacks	Backs	Long	Fast	16	76	0	6
bar	75	Wings-FullBacks	Backs	Long	Fast	17	77	1	6
bar	25	Wings-FullBacks	Backs	Long	Fast	18	78	0	6
bar	75	Wings-FullBacks	Backs	Long	Fast	19	79	1	6
bar	50	Wings-FullBacks	Backs	Long	Fast	20	80	0	6
bar	50	Wings-FullBacks	Backs	Short	Fast	1	81	0	3
bar	50	Wings-FullBacks	Backs	Short	Fast	2	82	0	3
bar	50	Wings-FullBacks	Backs	Short	Fast	3	83	0	3
bar	50	Wings-FullBacks	Backs	Short	Fast	4	84	0	3
bar	25	Wings-FullBacks	Backs	Short	Fast	5	85	0	3
bar	50	Wings-FullBacks	Backs	Short	Fast	6	86	0	3
bar	75	Wings-FullBacks	Backs	Short	Fast	7	87	1	3
bar	25	Wings-FullBacks	Backs	Short	Fast	8	88	0	3
bar	50	Wings-FullBacks	Backs	Short	Fast	9	89	0	3
bar	50	Wings-FullBacks	Backs	Short	Fast	10	90	0	3
bar	75	Wings-FullBacks	Backs	Short	Fast	11	91	1	3
bar	75	Wings-FullBacks	Backs	Short	Fast	12	92	1	3
bar	50	Wings-FullBacks	Backs	Short	Fast	13	93	0	3
bar	75	Wings-FullBacks	Backs	Short	Fast	14	94	1	3
bar	50	Wings-FullBacks	Backs	Short	Fast	15	95	0	3
bar	75	Wings-FullBacks	Backs	Short	Fast	16	96	1	3
bar	75	Wings-FullBacks	Backs	Short	Fast	17	97	1	3
bar	25	Wings-FullBacks	Backs	Short	Fast	18	98	0	3
bar	75	Wings-FullBacks	Backs	Short	Fast	19	99	1	3
bar	25	Wings-FullBacks	Backs	Short	Fast	20	100	0	3
bar	75	Wings-FullBacks	Backs	Short	Medium	1	101	1	2
bar	75	Wings-FullBacks	Backs	Short	Medium	2	102	1	2
bar	50	Wings-FullBacks	Backs	Short	Medium	3	103	0	2
bar	75	Wings-FullBacks	Backs	Short	Medium	4	104	1	2
bar	75	Wings-FullBacks	Backs	Short	Medium	5	105	1	2
bar	50	Wings-FullBacks	Backs	Short	Medium	6	106	0	2
bar	50	Wings-FullBacks	Backs	Short	Medium	7	107	0	2
bar	75	Wings-FullBacks	Backs	Short	Medium	8	108	1	2
bar	50	Wings-FullBacks	Backs	Short	Medium	9	109	0	2
bar	50	Wings-FullBacks	Backs	Short	Medium	10	110	0	2
bar	50	Wings-FullBacks	Backs	Short	Medium	11	111	0	2
bar	50	Wings-FullBacks	Backs	Short	Medium	12	112	0	2
bar	25	Wings-FullBacks	Backs	Short	Medium	13	113	0	2
bar	50	Wings-FullBacks	Backs	Short	Medium	14	114	0	2
bar	75	Wings-FullBacks	Backs	Short	Medium	15	115	1	2
bar	75	Wings-FullBacks	Backs	Short	Medium	16	116	1	2
bar	75	Wings-FullBacks	Backs	Short	Medium	17	117	1	2
bar	75	Wings-FullBacks	Backs	Short	Medium	18	118	1	2
bar	50	Wings-FullBacks	Backs	Short	Medium	19	119	0	2
bar	50	Wings-FullBacks	Backs	Short	Medium	20	120	0	2
br	25	Fly&Scrum-halfs	Backs	Long	Medium	1	1	0	5
br	50	Fly&Scrum-halfs	Backs	Long	Medium	2	2	0	5
br	75	Fly&Scrum-halfs	Backs	Long	Medium	3	3	1	5
br	50	Fly&Scrum-halfs	Backs	Long	Medium	4	4	0	5
br	25	Fly&Scrum-halfs	Backs	Long	Medium	5	5	0	5
br	75	Fly&Scrum-halfs	Backs	Long	Medium	6	6	1	5
br	25	Fly&Scrum-halfs	Backs	Long	Medium	7	7	0	5
br	75	Fly&Scrum-halfs	Backs	Long	Medium	8	8	1	5
br	25	Fly&Scrum-halfs	Backs	Long	Medium	9	9	0	5
br	25	Fly&Scrum-halfs	Backs	Long	Medium	10	10	0	5
br	25	Fly&Scrum-halfs	Backs	Long	Medium	11	11	0	5
br	25	Fly&Scrum-halfs	Backs	Long	Medium	12	12	0	5
br	50	Fly&Scrum-halfs	Backs	Long	Medium	13	13	0	5
br	75	Fly&Scrum-halfs	Backs	Long	Medium	14	14	1	5
br	50	Fly&Scrum-halfs	Backs	Long	Medium	15	15	0	5
br	50	Fly&Scrum-halfs	Backs	Long	Medium	16	16	0	5
br	25	Fly&Scrum-halfs	Backs	Long	Medium	17	17	0	5
br	50	Fly&Scrum-halfs	Backs	Long	Medium	18	18	0	5
br	50	Fly&Scrum-halfs	Backs	Long	Medium	19	19	0	5
br	75	Fly&Scrum-halfs	Backs	Long	Medium	20	20	1	5
br	75	Fly&Scrum-halfs	Backs	Short	Fast	1	21	1	3
br	50	Fly&Scrum-halfs	Backs	Short	Fast	2	22	0	3
br	75	Fly&Scrum-halfs	Backs	Short	Fast	3	23	1	3
br	75	Fly&Scrum-halfs	Backs	Short	Fast	4	24	1	3
br	50	Fly&Scrum-halfs	Backs	Short	Fast	5	25	0	3
br	25	Fly&Scrum-halfs	Backs	Short	Fast	6	26	0	3
br	25	Fly&Scrum-halfs	Backs	Short	Fast	7	27	0	3
br	50	Fly&Scrum-halfs	Backs	Short	Fast	8	28	0	3
br	100	Fly&Scrum-halfs	Backs	Short	Fast	9	29	1	3
br	100	Fly&Scrum-halfs	Backs	Short	Fast	10	30	1	3
br	75	Fly&Scrum-halfs	Backs	Short	Fast	11	31	1	3
br	75	Fly&Scrum-halfs	Backs	Short	Fast	12	32	1	3
br	0	Fly&Scrum-halfs	Backs	Short	Fast	13	33	0	3
br	50	Fly&Scrum-halfs	Backs	Short	Fast	14	34	0	3
br	75	Fly&Scrum-halfs	Backs	Short	Fast	15	35	1	3
br	50	Fly&Scrum-halfs	Backs	Short	Fast	16	36	0	3
br	75	Fly&Scrum-halfs	Backs	Short	Fast	17	37	1	3
br	75	Fly&Scrum-halfs	Backs	Short	Fast	18	38	1	3
br	50	Fly&Scrum-halfs	Backs	Short	Fast	19	39	0	3
br	75	Fly&Scrum-halfs	Backs	Short	Fast	20	40	1	3
br	75	Fly&Scrum-halfs	Backs	Short	Medium	1	41	1	2
br	100	Fly&Scrum-halfs	Backs	Short	Medium	2	42	1	2
br	100	Fly&Scrum-halfs	Backs	Short	Medium	3	43	1	2
br	50	Fly&Scrum-halfs	Backs	Short	Medium	4	44	0	2
br	75	Fly&Scrum-halfs	Backs	Short	Medium	5	45	1	2
br	100	Fly&Scrum-halfs	Backs	Short	Medium	6	46	1	2
br	50	Fly&Scrum-halfs	Backs	Short	Medium	7	47	0	2
br	50	Fly&Scrum-halfs	Backs	Short	Medium	8	48	0	2
br	75	Fly&Scrum-halfs	Backs	Short	Medium	9	49	1	2
br	75	Fly&Scrum-halfs	Backs	Short	Medium	10	50	1	2
br	50	Fly&Scrum-halfs	Backs	Short	Medium	11	51	0	2
br	75	Fly&Scrum-halfs	Backs	Short	Medium	12	52	1	2
br	100	Fly&Scrum-halfs	Backs	Short	Medium	13	53	1	2
br	50	Fly&Scrum-halfs	Backs	Short	Medium	14	54	0	2
br	100	Fly&Scrum-halfs	Backs	Short	Medium	15	55	1	2
br	75	Fly&Scrum-halfs	Backs	Short	Medium	16	56	1	2
br	75	Fly&Scrum-halfs	Backs	Short	Medium	17	57	1	2
br	75	Fly&Scrum-halfs	Backs	Short	Medium	18	58	1	2
br	75	Fly&Scrum-halfs	Backs	Short	Medium	19	59	1	2
br	50	Fly&Scrum-halfs	Backs	Short	Medium	20	60	0	2
br	100	Fly&Scrum-halfs	Backs	Short	Slow	1	61	1	1
br	100	Fly&Scrum-halfs	Backs	Short	Slow	2	62	1	1
br	50	Fly&Scrum-halfs	Backs	Short	Slow	3	63	0	1
br	100	Fly&Scrum-halfs	Backs	Short	Slow	4	64	1	1
br	100	Fly&Scrum-halfs	Backs	Short	Slow	5	65	1	1
br	100	Fly&Scrum-halfs	Backs	Short	Slow	6	66	1	1
br	100	Fly&Scrum-halfs	Backs	Short	Slow	7	67	1	1
br	50	Fly&Scrum-halfs	Backs	Short	Slow	8	68	0	1
br	75	Fly&Scrum-halfs	Backs	Short	Slow	9	69	1	1
br	100	Fly&Scrum-halfs	Backs	Short	Slow	10	70	1	1
br	75	Fly&Scrum-halfs	Backs	Short	Slow	11	71	1	1
br	50	Fly&Scrum-halfs	Backs	Short	Slow	12	72	0	1
br	75	Fly&Scrum-halfs	Backs	Short	Slow	13	73	1	1
br	100	Fly&Scrum-halfs	Backs	Short	Slow	14	74	1	1
br	100	Fly&Scrum-halfs	Backs	Short	Slow	15	75	1	1
br	50	Fly&Scrum-halfs	Backs	Short	Slow	16	76	0	1
br	50	Fly&Scrum-halfs	Backs	Short	Slow	17	77	0	1
br	100	Fly&Scrum-halfs	Backs	Short	Slow	18	78	1	1
br	100	Fly&Scrum-halfs	Backs	Short	Slow	19	79	1	1
br	100	Fly&Scrum-halfs	Backs	Short	Slow	20	80	1	1
br	50	Fly&Scrum-halfs	Backs	Long	Fast	1	81	0	6
br	50	Fly&Scrum-halfs	Backs	Long	Fast	2	82	0	6
br	75	Fly&Scrum-halfs	Backs	Long	Fast	3	83	1	6
br	50	Fly&Scrum-halfs	Backs	Long	Fast	4	84	0	6
br	75	Fly&Scrum-halfs	Backs	Long	Fast	5	85	1	6
br	50	Fly&Scrum-halfs	Backs	Long	Fast	6	86	0	6
br	75	Fly&Scrum-halfs	Backs	Long	Fast	7	87	1	6
br	50	Fly&Scrum-halfs	Backs	Long	Fast	8	88	0	6
br	50	Fly&Scrum-halfs	Backs	Long	Fast	9	89	0	6
br	75	Fly&Scrum-halfs	Backs	Long	Fast	10	90	1	6
br	50	Fly&Scrum-halfs	Backs	Long	Fast	11	91	0	6
br	25	Fly&Scrum-halfs	Backs	Long	Fast	12	92	0	6
br	50	Fly&Scrum-halfs	Backs	Long	Fast	13	93	0	6
br	100	Fly&Scrum-halfs	Backs	Long	Fast	14	94	1	6
br	75	Fly&Scrum-halfs	Backs	Long	Fast	15	95	1	6
br	50	Fly&Scrum-halfs	Backs	Long	Fast	16	96	0	6
br	50	Fly&Scrum-halfs	Backs	Long	Fast	17	97	0	6
br	25	Fly&Scrum-halfs	Backs	Long	Fast	18	98	0	6
br	50	Fly&Scrum-halfs	Backs	Long	Fast	19	99	0	6
br	25	Fly&Scrum-halfs	Backs	Long	Fast	20	100	0	6
br	75	Fly&Scrum-halfs	Backs	Long	Slow	1	101	1	4
br	100	Fly&Scrum-halfs	Backs	Long	Slow	2	102	1	4
br	25	Fly&Scrum-halfs	Backs	Long	Slow	3	103	0	4
br	100	Fly&Scrum-halfs	Backs	Long	Slow	4	104	1	4
br	75	Fly&Scrum-halfs	Backs	Long	Slow	5	105	1	4
br	50	Fly&Scrum-halfs	Backs	Long	Slow	6	106	0	4
br	75	Fly&Scrum-halfs	Backs	Long	Slow	7	107	1	4
br	75	Fly&Scrum-halfs	Backs	Long	Slow	8	108	1	4
br	75	Fly&Scrum-halfs	Backs	Long	Slow	9	109	1	4
br	50	Fly&Scrum-halfs	Backs	Long	Slow	10	110	0	4
br	100	Fly&Scrum-halfs	Backs	Long	Slow	11	111	1	4
br	75	Fly&Scrum-halfs	Backs	Long	Slow	12	112	1	4
br	75	Fly&Scrum-halfs	Backs	Long	Slow	13	113	1	4
br	25	Fly&Scrum-halfs	Backs	Long	Slow	14	114	0	4
br	75	Fly&Scrum-halfs	Backs	Long	Slow	15	115	1	4
br	50	Fly&Scrum-halfs	Backs	Long	Slow	16	116	0	4
br	75	Fly&Scrum-halfs	Backs	Long	Slow	17	117	1	4
br	100	Fly&Scrum-halfs	Backs	Long	Slow	18	118	1	4
br	75	Fly&Scrum-halfs	Backs	Long	Slow	19	119	1	4
br	75	Fly&Scrum-halfs	Backs	Long	Slow	20	120	1	4
cam	75	Flankers-Neigth	Forwards	Short	Medium	1	1	1	2
cam	100	Flankers-Neigth	Forwards	Short	Medium	2	2	1	2
cam	50	Flankers-Neigth	Forwards	Short	Medium	3	3	0	2
cam	100	Flankers-Neigth	Forwards	Short	Medium	4	4	1	2
cam	50	Flankers-Neigth	Forwards	Short	Medium	5	5	0	2
cam	75	Flankers-Neigth	Forwards	Short	Medium	6	6	1	2
cam	75	Flankers-Neigth	Forwards	Short	Medium	7	7	1	2
cam	100	Flankers-Neigth	Forwards	Short	Medium	8	8	1	2
cam	75	Flankers-Neigth	Forwards	Short	Medium	9	9	1	2
cam	75	Flankers-Neigth	Forwards	Short	Medium	10	10	1	2
cam	100	Flankers-Neigth	Forwards	Short	Medium	11	11	1	2
cam	100	Flankers-Neigth	Forwards	Short	Medium	12	12	1	2
cam	50	Flankers-Neigth	Forwards	Short	Medium	13	13	0	2
cam	75	Flankers-Neigth	Forwards	Short	Medium	14	14	1	2
cam	100	Flankers-Neigth	Forwards	Short	Medium	15	15	1	2
cam	75	Flankers-Neigth	Forwards	Short	Medium	16	16	1	2
cam	50	Flankers-Neigth	Forwards	Short	Medium	17	17	0	2
cam	75	Flankers-Neigth	Forwards	Short	Medium	18	18	1	2
cam	50	Flankers-Neigth	Forwards	Short	Medium	19	19	0	2
cam	75	Flankers-Neigth	Forwards	Short	Medium	20	20	1	2
cam	100	Flankers-Neigth	Forwards	Short	Slow	1	21	1	1
cam	50	Flankers-Neigth	Forwards	Short	Slow	2	22	0	1
cam	100	Flankers-Neigth	Forwards	Short	Slow	3	23	1	1
cam	100	Flankers-Neigth	Forwards	Short	Slow	4	24	1	1
cam	100	Flankers-Neigth	Forwards	Short	Slow	5	25	1	1
cam	100	Flankers-Neigth	Forwards	Short	Slow	6	26	1	1
cam	100	Flankers-Neigth	Forwards	Short	Slow	7	27	1	1
cam	25	Flankers-Neigth	Forwards	Short	Slow	8	28	0	1
cam	50	Flankers-Neigth	Forwards	Short	Slow	9	29	0	1
cam	50	Flankers-Neigth	Forwards	Short	Slow	10	30	0	1
cam	75	Flankers-Neigth	Forwards	Short	Slow	11	31	1	1
cam	75	Flankers-Neigth	Forwards	Short	Slow	12	32	1	1
cam	50	Flankers-Neigth	Forwards	Short	Slow	13	33	0	1
cam	50	Flankers-Neigth	Forwards	Short	Slow	14	34	0	1
cam	100	Flankers-Neigth	Forwards	Short	Slow	15	35	1	1
cam	75	Flankers-Neigth	Forwards	Short	Slow	16	36	1	1
cam	100	Flankers-Neigth	Forwards	Short	Slow	17	37	1	1
cam	50	Flankers-Neigth	Forwards	Short	Slow	18	38	0	1
cam	100	Flankers-Neigth	Forwards	Short	Slow	19	39	1	1
cam	75	Flankers-Neigth	Forwards	Short	Slow	20	40	1	1
cam	100	Flankers-Neigth	Forwards	Short	Fast	1	41	1	3
cam	75	Flankers-Neigth	Forwards	Short	Fast	2	42	1	3
cam	50	Flankers-Neigth	Forwards	Short	Fast	3	43	0	3
cam	75	Flankers-Neigth	Forwards	Short	Fast	4	44	1	3
cam	75	Flankers-Neigth	Forwards	Short	Fast	5	45	1	3
cam	100	Flankers-Neigth	Forwards	Short	Fast	6	46	1	3
cam	75	Flankers-Neigth	Forwards	Short	Fast	7	47	1	3
cam	25	Flankers-Neigth	Forwards	Short	Fast	8	48	0	3
cam	50	Flankers-Neigth	Forwards	Short	Fast	9	49	0	3
cam	50	Flankers-Neigth	Forwards	Short	Fast	10	50	0	3
cam	75	Flankers-Neigth	Forwards	Short	Fast	11	51	1	3
cam	50	Flankers-Neigth	Forwards	Short	Fast	12	52	0	3
cam	25	Flankers-Neigth	Forwards	Short	Fast	13	53	0	3
cam	75	Flankers-Neigth	Forwards	Short	Fast	14	54	1	3
cam	50	Flankers-Neigth	Forwards	Short	Fast	15	55	0	3
cam	75	Flankers-Neigth	Forwards	Short	Fast	16	56	1	3
cam	75	Flankers-Neigth	Forwards	Short	Fast	17	57	1	3
cam	100	Flankers-Neigth	Forwards	Short	Fast	18	58	1	3
cam	100	Flankers-Neigth	Forwards	Short	Fast	19	59	1	3
cam	50	Flankers-Neigth	Forwards	Short	Fast	20	60	0	3
cam	25	Flankers-Neigth	Forwards	Long	Medium	1	61	0	5
cam	75	Flankers-Neigth	Forwards	Long	Medium	2	62	1	5
cam	75	Flankers-Neigth	Forwards	Long	Medium	3	63	1	5
cam	50	Flankers-Neigth	Forwards	Long	Medium	4	64	0	5
cam	75	Flankers-Neigth	Forwards	Long	Medium	5	65	1	5
cam	25	Flankers-Neigth	Forwards	Long	Medium	6	66	0	5
cam	75	Flankers-Neigth	Forwards	Long	Medium	7	67	1	5
cam	50	Flankers-Neigth	Forwards	Long	Medium	8	68	0	5
cam	100	Flankers-Neigth	Forwards	Long	Medium	9	69	1	5
cam	50	Flankers-Neigth	Forwards	Long	Medium	10	70	0	5
cam	75	Flankers-Neigth	Forwards	Long	Medium	11	71	1	5
cam	50	Flankers-Neigth	Forwards	Long	Medium	12	72	0	5
cam	75	Flankers-Neigth	Forwards	Long	Medium	13	73	1	5
cam	25	Flankers-Neigth	Forwards	Long	Medium	14	74	0	5
cam	50	Flankers-Neigth	Forwards	Long	Medium	15	75	0	5
cam	75	Flankers-Neigth	Forwards	Long	Medium	16	76	1	5
cam	75	Flankers-Neigth	Forwards	Long	Medium	17	77	1	5
cam	25	Flankers-Neigth	Forwards	Long	Medium	18	78	0	5
cam	75	Flankers-Neigth	Forwards	Long	Medium	19	79	1	5
cam	75	Flankers-Neigth	Forwards	Long	Medium	20	80	1	5
cam	50	Flankers-Neigth	Forwards	Long	Slow	1	81	0	4
cam	25	Flankers-Neigth	Forwards	Long	Slow	2	82	0	4
cam	100	Flankers-Neigth	Forwards	Long	Slow	3	83	1	4
cam	50	Flankers-Neigth	Forwards	Long	Slow	4	84	0	4
cam	75	Flankers-Neigth	Forwards	Long	Slow	5	85	1	4
cam	75	Flankers-Neigth	Forwards	Long	Slow	6	86	1	4
cam	50	Flankers-Neigth	Forwards	Long	Slow	7	87	0	4
cam	75	Flankers-Neigth	Forwards	Long	Slow	8	88	1	4
cam	25	Flankers-Neigth	Forwards	Long	Slow	9	89	0	4
cam	100	Flankers-Neigth	Forwards	Long	Slow	10	90	1	4
cam	50	Flankers-Neigth	Forwards	Long	Slow	11	91	0	4
cam	25	Flankers-Neigth	Forwards	Long	Slow	12	92	0	4
cam	75	Flankers-Neigth	Forwards	Long	Slow	13	93	1	4
cam	50	Flankers-Neigth	Forwards	Long	Slow	14	94	0	4
cam	100	Flankers-Neigth	Forwards	Long	Slow	15	95	1	4
cam	75	Flankers-Neigth	Forwards	Long	Slow	16	96	1	4
cam	75	Flankers-Neigth	Forwards	Long	Slow	17	97	1	4
cam	100	Flankers-Neigth	Forwards	Long	Slow	18	98	1	4
cam	100	Flankers-Neigth	Forwards	Long	Slow	19	99	1	4
cam	50	Flankers-Neigth	Forwards	Long	Slow	20	100	0	4
cam	50	Flankers-Neigth	Forwards	Long	Fast	1	101	0	6
cam	50	Flankers-Neigth	Forwards	Long	Fast	2	102	0	6
cam	75	Flankers-Neigth	Forwards	Long	Fast	3	103	1	6
cam	25	Flankers-Neigth	Forwards	Long	Fast	4	104	0	6
cam	25	Flankers-Neigth	Forwards	Long	Fast	5	105	0	6
cam	50	Flankers-Neigth	Forwards	Long	Fast	6	106	0	6
cam	25	Flankers-Neigth	Forwards	Long	Fast	7	107	0	6
cam	75	Flankers-Neigth	Forwards	Long	Fast	8	108	1	6
cam	50	Flankers-Neigth	Forwards	Long	Fast	9	109	0	6
cam	50	Flankers-Neigth	Forwards	Long	Fast	10	110	0	6
cam	0	Flankers-Neigth	Forwards	Long	Fast	11	111	0	6
cam	50	Flankers-Neigth	Forwards	Long	Fast	12	112	0	6
cam	25	Flankers-Neigth	Forwards	Long	Fast	13	113	0	6
cam	75	Flankers-Neigth	Forwards	Long	Fast	14	114	1	6
cam	50	Flankers-Neigth	Forwards	Long	Fast	15	115	0	6
cam	50	Flankers-Neigth	Forwards	Long	Fast	16	116	0	6
cam	75	Flankers-Neigth	Forwards	Long	Fast	17	117	1	6
cam	50	Flankers-Neigth	Forwards	Long	Fast	18	118	0	6
cam	25	Flankers-Neigth	Forwards	Long	Fast	19	119	0	6
cam	75	Flankers-Neigth	Forwards	Long	Fast	20	120	1	6
cer	100	Wings-FullBacks	Backs	Long	Slow	1	1	1	4
cer	50	Wings-FullBacks	Backs	Long	Slow	2	2	0	4
cer	100	Wings-FullBacks	Backs	Long	Slow	3	3	1	4
cer	75	Wings-FullBacks	Backs	Long	Slow	4	4	1	4
cer	100	Wings-FullBacks	Backs	Long	Slow	5	5	1	4
cer	75	Wings-FullBacks	Backs	Long	Slow	6	6	1	4
cer	75	Wings-FullBacks	Backs	Long	Slow	7	7	1	4
cer	75	Wings-FullBacks	Backs	Long	Slow	8	8	1	4
cer	50	Wings-FullBacks	Backs	Long	Slow	9	9	0	4
cer	100	Wings-FullBacks	Backs	Long	Slow	10	10	1	4
cer	75	Wings-FullBacks	Backs	Long	Slow	11	11	1	4
cer	100	Wings-FullBacks	Backs	Long	Slow	12	12	1	4
cer	100	Wings-FullBacks	Backs	Long	Slow	13	13	1	4
cer	75	Wings-FullBacks	Backs	Long	Slow	14	14	1	4
cer	75	Wings-FullBacks	Backs	Long	Slow	15	15	1	4
cer	75	Wings-FullBacks	Backs	Long	Slow	16	16	1	4
cer	100	Wings-FullBacks	Backs	Long	Slow	17	17	1	4
cer	100	Wings-FullBacks	Backs	Long	Slow	18	18	1	4
cer	75	Wings-FullBacks	Backs	Long	Slow	19	19	1	4
cer	75	Wings-FullBacks	Backs	Long	Slow	20	20	1	4
cer	50	Wings-FullBacks	Backs	Short	Fast	1	21	0	3
cer	25	Wings-FullBacks	Backs	Short	Fast	2	22	0	3
cer	100	Wings-FullBacks	Backs	Short	Fast	3	23	1	3
cer	50	Wings-FullBacks	Backs	Short	Fast	4	24	0	3
cer	75	Wings-FullBacks	Backs	Short	Fast	5	25	1	3
cer	75	Wings-FullBacks	Backs	Short	Fast	6	26	1	3
cer	100	Wings-FullBacks	Backs	Short	Fast	7	27	1	3
cer	50	Wings-FullBacks	Backs	Short	Fast	8	28	0	3
cer	100	Wings-FullBacks	Backs	Short	Fast	9	29	1	3
cer	50	Wings-FullBacks	Backs	Short	Fast	10	30	0	3
cer	100	Wings-FullBacks	Backs	Short	Fast	11	31	1	3
cer	100	Wings-FullBacks	Backs	Short	Fast	12	32	1	3
cer	100	Wings-FullBacks	Backs	Short	Fast	13	33	1	3
cer	100	Wings-FullBacks	Backs	Short	Fast	14	34	1	3
cer	75	Wings-FullBacks	Backs	Short	Fast	15	35	1	3
cer	75	Wings-FullBacks	Backs	Short	Fast	16	36	1	3
cer	50	Wings-FullBacks	Backs	Short	Fast	17	37	0	3
cer	75	Wings-FullBacks	Backs	Short	Fast	18	38	1	3
cer	75	Wings-FullBacks	Backs	Short	Fast	19	39	1	3
cer	50	Wings-FullBacks	Backs	Short	Fast	20	40	0	3
cer	100	Wings-FullBacks	Backs	Short	Medium	1	41	1	2
cer	100	Wings-FullBacks	Backs	Short	Medium	2	42	1	2
cer	50	Wings-FullBacks	Backs	Short	Medium	3	43	0	2
cer	50	Wings-FullBacks	Backs	Short	Medium	4	44	0	2
cer	100	Wings-FullBacks	Backs	Short	Medium	5	45	1	2
cer	100	Wings-FullBacks	Backs	Short	Medium	6	46	1	2
cer	100	Wings-FullBacks	Backs	Short	Medium	7	47	1	2
cer	50	Wings-FullBacks	Backs	Short	Medium	8	48	0	2
cer	100	Wings-FullBacks	Backs	Short	Medium	9	49	1	2
cer	50	Wings-FullBacks	Backs	Short	Medium	10	50	0	2
cer	75	Wings-FullBacks	Backs	Short	Medium	11	51	1	2
cer	100	Wings-FullBacks	Backs	Short	Medium	12	52	1	2
cer	100	Wings-FullBacks	Backs	Short	Medium	13	53	1	2
cer	100	Wings-FullBacks	Backs	Short	Medium	14	54	1	2
cer	100	Wings-FullBacks	Backs	Short	Medium	15	55	1	2
cer	100	Wings-FullBacks	Backs	Short	Medium	16	56	1	2
cer	100	Wings-FullBacks	Backs	Short	Medium	17	57	1	2
cer	75	Wings-FullBacks	Backs	Short	Medium	18	58	1	2
cer	100	Wings-FullBacks	Backs	Short	Medium	19	59	1	2
cer	100	Wings-FullBacks	Backs	Short	Medium	20	60	1	2
cer	50	Wings-FullBacks	Backs	Long	Fast	1	61	0	6
cer	25	Wings-FullBacks	Backs	Long	Fast	2	62	0	6
cer	50	Wings-FullBacks	Backs	Long	Fast	3	63	0	6
cer	50	Wings-FullBacks	Backs	Long	Fast	4	64	0	6
cer	50	Wings-FullBacks	Backs	Long	Fast	5	65	0	6
cer	75	Wings-FullBacks	Backs	Long	Fast	6	66	1	6
cer	50	Wings-FullBacks	Backs	Long	Fast	7	67	0	6
cer	50	Wings-FullBacks	Backs	Long	Fast	8	68	0	6
cer	50	Wings-FullBacks	Backs	Long	Fast	9	69	0	6
cer	75	Wings-FullBacks	Backs	Long	Fast	10	70	1	6
cer	50	Wings-FullBacks	Backs	Long	Fast	11	71	0	6
cer	50	Wings-FullBacks	Backs	Long	Fast	12	72	0	6
cer	50	Wings-FullBacks	Backs	Long	Fast	13	73	0	6
cer	50	Wings-FullBacks	Backs	Long	Fast	14	74	0	6
cer	75	Wings-FullBacks	Backs	Long	Fast	15	75	1	6
cer	50	Wings-FullBacks	Backs	Long	Fast	16	76	0	6
cer	25	Wings-FullBacks	Backs	Long	Fast	17	77	0	6
cer	75	Wings-FullBacks	Backs	Long	Fast	18	78	1	6
cer	25	Wings-FullBacks	Backs	Long	Fast	19	79	0	6
cer	75	Wings-FullBacks	Backs	Long	Fast	20	80	1	6
cer	100	Wings-FullBacks	Backs	Short	Slow	1	81	1	1
cer	100	Wings-FullBacks	Backs	Short	Slow	2	82	1	1
cer	100	Wings-FullBacks	Backs	Short	Slow	3	83	1	1
cer	100	Wings-FullBacks	Backs	Short	Slow	4	84	1	1
cer	100	Wings-FullBacks	Backs	Short	Slow	5	85	1	1
cer	100	Wings-FullBacks	Backs	Short	Slow	6	86	1	1
cer	100	Wings-FullBacks	Backs	Short	Slow	7	87	1	1
cer	100	Wings-FullBacks	Backs	Short	Slow	8	88	1	1
cer	75	Wings-FullBacks	Backs	Short	Slow	9	89	1	1
cer	100	Wings-FullBacks	Backs	Short	Slow	10	90	1	1
cer	100	Wings-FullBacks	Backs	Short	Slow	11	91	1	1
cer	100	Wings-FullBacks	Backs	Short	Slow	12	92	1	1
cer	100	Wings-FullBacks	Backs	Short	Slow	13	93	1	1
cer	75	Wings-FullBacks	Backs	Short	Slow	14	94	1	1
cer	100	Wings-FullBacks	Backs	Short	Slow	15	95	1	1
cer	100	Wings-FullBacks	Backs	Short	Slow	16	96	1	1
cer	100	Wings-FullBacks	Backs	Short	Slow	17	97	1	1
cer	100	Wings-FullBacks	Backs	Short	Slow	18	98	1	1
cer	100	Wings-FullBacks	Backs	Short	Slow	19	99	1	1
cer	100	Wings-FullBacks	Backs	Short	Slow	20	100	1	1
cer	100	Wings-FullBacks	Backs	Long	Medium	1	101	1	5
cer	75	Wings-FullBacks	Backs	Long	Medium	2	102	1	5
cer	75	Wings-FullBacks	Backs	Long	Medium	3	103	1	5
cer	75	Wings-FullBacks	Backs	Long	Medium	4	104	1	5
cer	100	Wings-FullBacks	Backs	Long	Medium	5	105	1	5
cer	100	Wings-FullBacks	Backs	Long	Medium	6	106	1	5
cer	75	Wings-FullBacks	Backs	Long	Medium	7	107	1	5
cer	100	Wings-FullBacks	Backs	Long	Medium	8	108	1	5
cer	75	Wings-FullBacks	Backs	Long	Medium	9	109	1	5
cer	75	Wings-FullBacks	Backs	Long	Medium	10	110	1	5
cer	100	Wings-FullBacks	Backs	Long	Medium	11	111	1	5
cer	50	Wings-FullBacks	Backs	Long	Medium	12	112	0	5
cer	50	Wings-FullBacks	Backs	Long	Medium	13	113	0	5
cer	100	Wings-FullBacks	Backs	Long	Medium	14	114	1	5
cer	75	Wings-FullBacks	Backs	Long	Medium	15	115	1	5
cer	50	Wings-FullBacks	Backs	Long	Medium	16	116	0	5
cer	75	Wings-FullBacks	Backs	Long	Medium	17	117	1	5
cer	50	Wings-FullBacks	Backs	Long	Medium	18	118	0	5
cer	75	Wings-FullBacks	Backs	Long	Medium	19	119	1	5
cer	75	Wings-FullBacks	Backs	Long	Medium	20	120	1	5
cl	25	Flankers-Neigth	Forwards	Long	Slow	1	1	0	4
cl	25	Flankers-Neigth	Forwards	Long	Slow	2	2	0	4
cl	75	Flankers-Neigth	Forwards	Long	Slow	3	3	1	4
cl	50	Flankers-Neigth	Forwards	Long	Slow	4	4	0	4
cl	75	Flankers-Neigth	Forwards	Long	Slow	5	5	1	4
cl	75	Flankers-Neigth	Forwards	Long	Slow	6	6	1	4
cl	25	Flankers-Neigth	Forwards	Long	Slow	7	7	0	4
cl	75	Flankers-Neigth	Forwards	Long	Slow	8	8	1	4
cl	75	Flankers-Neigth	Forwards	Long	Slow	9	9	1	4
cl	50	Flankers-Neigth	Forwards	Long	Slow	10	10	0	4
cl	75	Flankers-Neigth	Forwards	Long	Slow	11	11	1	4
cl	75	Flankers-Neigth	Forwards	Long	Slow	12	12	1	4
cl	100	Flankers-Neigth	Forwards	Long	Slow	13	13	1	4
cl	75	Flankers-Neigth	Forwards	Long	Slow	14	14	1	4
cl	75	Flankers-Neigth	Forwards	Long	Slow	15	15	1	4
cl	75	Flankers-Neigth	Forwards	Long	Slow	16	16	1	4
cl	25	Flankers-Neigth	Forwards	Long	Slow	17	17	0	4
cl	75	Flankers-Neigth	Forwards	Long	Slow	18	18	1	4
cl	75	Flankers-Neigth	Forwards	Long	Slow	19	19	1	4
cl	50	Flankers-Neigth	Forwards	Long	Slow	20	20	0	4
cl	75	Flankers-Neigth	Forwards	Short	Slow	1	21	1	1
cl	75	Flankers-Neigth	Forwards	Short	Slow	2	22	1	1
cl	100	Flankers-Neigth	Forwards	Short	Slow	3	23	1	1
cl	75	Flankers-Neigth	Forwards	Short	Slow	4	24	1	1
cl	50	Flankers-Neigth	Forwards	Short	Slow	5	25	0	1
cl	75	Flankers-Neigth	Forwards	Short	Slow	6	26	1	1
cl	75	Flankers-Neigth	Forwards	Short	Slow	7	27	1	1
cl	50	Flankers-Neigth	Forwards	Short	Slow	8	28	0	1
cl	50	Flankers-Neigth	Forwards	Short	Slow	9	29	0	1
cl	100	Flankers-Neigth	Forwards	Short	Slow	10	30	1	1
cl	50	Flankers-Neigth	Forwards	Short	Slow	11	31	0	1
cl	75	Flankers-Neigth	Forwards	Short	Slow	12	32	1	1
cl	100	Flankers-Neigth	Forwards	Short	Slow	13	33	1	1
cl	50	Flankers-Neigth	Forwards	Short	Slow	14	34	0	1
cl	50	Flankers-Neigth	Forwards	Short	Slow	15	35	0	1
cl	75	Flankers-Neigth	Forwards	Short	Slow	16	36	1	1
cl	75	Flankers-Neigth	Forwards	Short	Slow	17	37	1	1
cl	50	Flankers-Neigth	Forwards	Short	Slow	18	38	0	1
cl	50	Flankers-Neigth	Forwards	Short	Slow	19	39	0	1
cl	50	Flankers-Neigth	Forwards	Short	Slow	20	40	0	1
cl	75	Flankers-Neigth	Forwards	Long	Medium	1	41	1	5
cl	50	Flankers-Neigth	Forwards	Long	Medium	2	42	0	5
cl	75	Flankers-Neigth	Forwards	Long	Medium	3	43	1	5
cl	75	Flankers-Neigth	Forwards	Long	Medium	4	44	1	5
cl	75	Flankers-Neigth	Forwards	Long	Medium	5	45	1	5
cl	50	Flankers-Neigth	Forwards	Long	Medium	6	46	0	5
cl	75	Flankers-Neigth	Forwards	Long	Medium	7	47	1	5
cl	75	Flankers-Neigth	Forwards	Long	Medium	8	48	1	5
cl	50	Flankers-Neigth	Forwards	Long	Medium	9	49	0	5
cl	50	Flankers-Neigth	Forwards	Long	Medium	10	50	0	5
cl	75	Flankers-Neigth	Forwards	Long	Medium	11	51	1	5
cl	100	Flankers-Neigth	Forwards	Long	Medium	12	52	1	5
cl	75	Flankers-Neigth	Forwards	Long	Medium	13	53	1	5
cl	75	Flankers-Neigth	Forwards	Long	Medium	14	54	1	5
cl	50	Flankers-Neigth	Forwards	Long	Medium	15	55	0	5
cl	50	Flankers-Neigth	Forwards	Long	Medium	16	56	0	5
cl	75	Flankers-Neigth	Forwards	Long	Medium	17	57	1	5
cl	100	Flankers-Neigth	Forwards	Long	Medium	18	58	1	5
cl	50	Flankers-Neigth	Forwards	Long	Medium	19	59	0	5
cl	50	Flankers-Neigth	Forwards	Long	Medium	20	60	0	5
cl	75	Flankers-Neigth	Forwards	Short	Fast	1	61	1	3
cl	100	Flankers-Neigth	Forwards	Short	Fast	2	62	1	3
cl	75	Flankers-Neigth	Forwards	Short	Fast	3	63	1	3
cl	50	Flankers-Neigth	Forwards	Short	Fast	4	64	0	3
cl	75	Flankers-Neigth	Forwards	Short	Fast	5	65	1	3
cl	50	Flankers-Neigth	Forwards	Short	Fast	6	66	0	3
cl	50	Flankers-Neigth	Forwards	Short	Fast	7	67	0	3
cl	75	Flankers-Neigth	Forwards	Short	Fast	8	68	1	3
cl	75	Flankers-Neigth	Forwards	Short	Fast	9	69	1	3
cl	25	Flankers-Neigth	Forwards	Short	Fast	10	70	0	3
cl	50	Flankers-Neigth	Forwards	Short	Fast	11	71	0	3
cl	50	Flankers-Neigth	Forwards	Short	Fast	12	72	0	3
cl	50	Flankers-Neigth	Forwards	Short	Fast	13	73	0	3
cl	50	Flankers-Neigth	Forwards	Short	Fast	14	74	0	3
cl	100	Flankers-Neigth	Forwards	Short	Fast	15	75	1	3
cl	50	Flankers-Neigth	Forwards	Short	Fast	16	76	0	3
cl	50	Flankers-Neigth	Forwards	Short	Fast	17	77	0	3
cl	75	Flankers-Neigth	Forwards	Short	Fast	18	78	1	3
cl	50	Flankers-Neigth	Forwards	Short	Fast	19	79	0	3
cl	75	Flankers-Neigth	Forwards	Short	Fast	20	80	1	3
cl	50	Flankers-Neigth	Forwards	Short	Medium	1	81	0	2
cl	100	Flankers-Neigth	Forwards	Short	Medium	2	82	1	2
cl	100	Flankers-Neigth	Forwards	Short	Medium	3	83	1	2
cl	25	Flankers-Neigth	Forwards	Short	Medium	4	84	0	2
cl	75	Flankers-Neigth	Forwards	Short	Medium	5	85	1	2
cl	75	Flankers-Neigth	Forwards	Short	Medium	6	86	1	2
cl	50	Flankers-Neigth	Forwards	Short	Medium	7	87	0	2
cl	75	Flankers-Neigth	Forwards	Short	Medium	8	88	1	2
cl	50	Flankers-Neigth	Forwards	Short	Medium	9	89	0	2
cl	75	Flankers-Neigth	Forwards	Short	Medium	10	90	1	2
cl	50	Flankers-Neigth	Forwards	Short	Medium	11	91	0	2
cl	75	Flankers-Neigth	Forwards	Short	Medium	12	92	1	2
cl	50	Flankers-Neigth	Forwards	Short	Medium	13	93	0	2
cl	75	Flankers-Neigth	Forwards	Short	Medium	14	94	1	2
cl	100	Flankers-Neigth	Forwards	Short	Medium	15	95	1	2
cl	75	Flankers-Neigth	Forwards	Short	Medium	16	96	1	2
cl	75	Flankers-Neigth	Forwards	Short	Medium	17	97	1	2
cl	75	Flankers-Neigth	Forwards	Short	Medium	18	98	1	2
cl	100	Flankers-Neigth	Forwards	Short	Medium	19	99	1	2
cl	75	Flankers-Neigth	Forwards	Short	Medium	20	100	1	2
cl	50	Flankers-Neigth	Forwards	Long	Fast	1	101	0	6
cl	75	Flankers-Neigth	Forwards	Long	Fast	2	102	1	6
cl	75	Flankers-Neigth	Forwards	Long	Fast	3	103	1	6
cl	50	Flankers-Neigth	Forwards	Long	Fast	4	104	0	6
cl	50	Flankers-Neigth	Forwards	Long	Fast	5	105	0	6
cl	75	Flankers-Neigth	Forwards	Long	Fast	6	106	1	6
cl	50	Flankers-Neigth	Forwards	Long	Fast	7	107	0	6
cl	75	Flankers-Neigth	Forwards	Long	Fast	8	108	1	6
cl	50	Flankers-Neigth	Forwards	Long	Fast	9	109	0	6
cl	25	Flankers-Neigth	Forwards	Long	Fast	10	110	0	6
cl	25	Flankers-Neigth	Forwards	Long	Fast	11	111	0	6
cl	50	Flankers-Neigth	Forwards	Long	Fast	12	112	0	6
cl	75	Flankers-Neigth	Forwards	Long	Fast	13	113	1	6
cl	50	Flankers-Neigth	Forwards	Long	Fast	14	114	0	6
cl	50	Flankers-Neigth	Forwards	Long	Fast	15	115	0	6
cl	75	Flankers-Neigth	Forwards	Long	Fast	16	116	1	6
cl	50	Flankers-Neigth	Forwards	Long	Fast	17	117	0	6
cl	75	Flankers-Neigth	Forwards	Long	Fast	18	118	1	6
cl	50	Flankers-Neigth	Forwards	Long	Fast	19	119	0	6
cl	50	Flankers-Neigth	Forwards	Long	Fast	20	120	0	6
cpl	100	Flankers-Neigth	Forwards	Long	Slow	1	1	1	4
cpl	100	Flankers-Neigth	Forwards	Long	Slow	2	2	1	4
cpl	50	Flankers-Neigth	Forwards	Long	Slow	3	3	0	4
cpl	100	Flankers-Neigth	Forwards	Long	Slow	4	4	1	4
cpl	75	Flankers-Neigth	Forwards	Long	Slow	5	5	1	4
cpl	75	Flankers-Neigth	Forwards	Long	Slow	6	6	1	4
cpl	75	Flankers-Neigth	Forwards	Long	Slow	7	7	1	4
cpl	75	Flankers-Neigth	Forwards	Long	Slow	8	8	1	4
cpl	75	Flankers-Neigth	Forwards	Long	Slow	9	9	1	4
cpl	75	Flankers-Neigth	Forwards	Long	Slow	10	10	1	4
cpl	75	Flankers-Neigth	Forwards	Long	Slow	11	11	1	4
cpl	75	Flankers-Neigth	Forwards	Long	Slow	12	12	1	4
cpl	50	Flankers-Neigth	Forwards	Long	Slow	13	13	0	4
cpl	50	Flankers-Neigth	Forwards	Long	Slow	14	14	0	4
cpl	75	Flankers-Neigth	Forwards	Long	Slow	15	15	1	4
cpl	75	Flankers-Neigth	Forwards	Long	Slow	16	16	1	4
cpl	75	Flankers-Neigth	Forwards	Long	Slow	17	17	1	4
cpl	25	Flankers-Neigth	Forwards	Long	Slow	18	18	0	4
cpl	100	Flankers-Neigth	Forwards	Long	Slow	19	19	1	4
cpl	100	Flankers-Neigth	Forwards	Long	Slow	20	20	1	4
cpl	75	Flankers-Neigth	Forwards	Short	Fast	1	21	1	3
cpl	75	Flankers-Neigth	Forwards	Short	Fast	2	22	1	3
cpl	100	Flankers-Neigth	Forwards	Short	Fast	3	23	1	3
cpl	50	Flankers-Neigth	Forwards	Short	Fast	4	24	0	3
cpl	75	Flankers-Neigth	Forwards	Short	Fast	5	25	1	3
cpl	75	Flankers-Neigth	Forwards	Short	Fast	6	26	1	3
cpl	50	Flankers-Neigth	Forwards	Short	Fast	7	27	0	3
cpl	25	Flankers-Neigth	Forwards	Short	Fast	8	28	0	3
cpl	50	Flankers-Neigth	Forwards	Short	Fast	9	29	0	3
cpl	50	Flankers-Neigth	Forwards	Short	Fast	10	30	0	3
cpl	75	Flankers-Neigth	Forwards	Short	Fast	11	31	1	3
cpl	50	Flankers-Neigth	Forwards	Short	Fast	12	32	0	3
cpl	75	Flankers-Neigth	Forwards	Short	Fast	13	33	1	3
cpl	50	Flankers-Neigth	Forwards	Short	Fast	14	34	0	3
cpl	75	Flankers-Neigth	Forwards	Short	Fast	15	35	1	3
cpl	25	Flankers-Neigth	Forwards	Short	Fast	16	36	0	3
cpl	75	Flankers-Neigth	Forwards	Short	Fast	17	37	1	3
cpl	75	Flankers-Neigth	Forwards	Short	Fast	18	38	1	3
cpl	75	Flankers-Neigth	Forwards	Short	Fast	19	39	1	3
cpl	50	Flankers-Neigth	Forwards	Short	Fast	20	40	0	3
cpl	100	Flankers-Neigth	Forwards	Short	Slow	1	41	1	1
cpl	75	Flankers-Neigth	Forwards	Short	Slow	2	42	1	1
cpl	100	Flankers-Neigth	Forwards	Short	Slow	3	43	1	1
cpl	75	Flankers-Neigth	Forwards	Short	Slow	4	44	1	1
cpl	75	Flankers-Neigth	Forwards	Short	Slow	5	45	1	1
cpl	75	Flankers-Neigth	Forwards	Short	Slow	6	46	1	1
cpl	75	Flankers-Neigth	Forwards	Short	Slow	7	47	1	1
cpl	75	Flankers-Neigth	Forwards	Short	Slow	8	48	1	1
cpl	50	Flankers-Neigth	Forwards	Short	Slow	9	49	0	1
cpl	75	Flankers-Neigth	Forwards	Short	Slow	10	50	1	1
cpl	100	Flankers-Neigth	Forwards	Short	Slow	11	51	1	1
cpl	100	Flankers-Neigth	Forwards	Short	Slow	12	52	1	1
cpl	100	Flankers-Neigth	Forwards	Short	Slow	13	53	1	1
cpl	75	Flankers-Neigth	Forwards	Short	Slow	14	54	1	1
cpl	100	Flankers-Neigth	Forwards	Short	Slow	15	55	1	1
cpl	100	Flankers-Neigth	Forwards	Short	Slow	16	56	1	1
cpl	100	Flankers-Neigth	Forwards	Short	Slow	17	57	1	1
cpl	100	Flankers-Neigth	Forwards	Short	Slow	18	58	1	1
cpl	100	Flankers-Neigth	Forwards	Short	Slow	19	59	1	1
cpl	100	Flankers-Neigth	Forwards	Short	Slow	20	60	1	1
cpl	25	Flankers-Neigth	Forwards	Long	Fast	1	61	0	6
cpl	50	Flankers-Neigth	Forwards	Long	Fast	2	62	0	6
cpl	75	Flankers-Neigth	Forwards	Long	Fast	3	63	1	6
cpl	25	Flankers-Neigth	Forwards	Long	Fast	4	64	0	6
cpl	25	Flankers-Neigth	Forwards	Long	Fast	5	65	0	6
cpl	25	Flankers-Neigth	Forwards	Long	Fast	6	66	0	6
cpl	50	Flankers-Neigth	Forwards	Long	Fast	7	67	0	6
cpl	25	Flankers-Neigth	Forwards	Long	Fast	8	68	0	6
cpl	50	Flankers-Neigth	Forwards	Long	Fast	9	69	0	6
cpl	75	Flankers-Neigth	Forwards	Long	Fast	10	70	1	6
cpl	75	Flankers-Neigth	Forwards	Long	Fast	11	71	1	6
cpl	50	Flankers-Neigth	Forwards	Long	Fast	12	72	0	6
cpl	50	Flankers-Neigth	Forwards	Long	Fast	13	73	0	6
cpl	75	Flankers-Neigth	Forwards	Long	Fast	14	74	1	6
cpl	75	Flankers-Neigth	Forwards	Long	Fast	15	75	1	6
cpl	75	Flankers-Neigth	Forwards	Long	Fast	16	76	1	6
cpl	50	Flankers-Neigth	Forwards	Long	Fast	17	77	0	6
cpl	50	Flankers-Neigth	Forwards	Long	Fast	18	78	0	6
cpl	75	Flankers-Neigth	Forwards	Long	Fast	19	79	1	6
cpl	50	Flankers-Neigth	Forwards	Long	Fast	20	80	0	6
cpl	100	Flankers-Neigth	Forwards	Long	Medium	1	81	1	5
cpl	75	Flankers-Neigth	Forwards	Long	Medium	2	82	1	5
cpl	50	Flankers-Neigth	Forwards	Long	Medium	3	83	0	5
cpl	100	Flankers-Neigth	Forwards	Long	Medium	4	84	1	5
cpl	50	Flankers-Neigth	Forwards	Long	Medium	5	85	0	5
cpl	100	Flankers-Neigth	Forwards	Long	Medium	6	86	1	5
cpl	50	Flankers-Neigth	Forwards	Long	Medium	7	87	0	5
cpl	25	Flankers-Neigth	Forwards	Long	Medium	8	88	0	5
cpl	25	Flankers-Neigth	Forwards	Long	Medium	9	89	0	5
cpl	75	Flankers-Neigth	Forwards	Long	Medium	10	90	1	5
cpl	75	Flankers-Neigth	Forwards	Long	Medium	11	91	1	5
cpl	75	Flankers-Neigth	Forwards	Long	Medium	12	92	1	5
cpl	75	Flankers-Neigth	Forwards	Long	Medium	13	93	1	5
cpl	50	Flankers-Neigth	Forwards	Long	Medium	14	94	0	5
cpl	75	Flankers-Neigth	Forwards	Long	Medium	15	95	1	5
cpl	50	Flankers-Neigth	Forwards	Long	Medium	16	96	0	5
cpl	75	Flankers-Neigth	Forwards	Long	Medium	17	97	1	5
cpl	75	Flankers-Neigth	Forwards	Long	Medium	18	98	1	5
cpl	75	Flankers-Neigth	Forwards	Long	Medium	19	99	1	5
cpl	25	Flankers-Neigth	Forwards	Long	Medium	20	100	0	5
cpl	75	Flankers-Neigth	Forwards	Short	Medium	1	101	1	2
cpl	75	Flankers-Neigth	Forwards	Short	Medium	2	102	1	2
cpl	50	Flankers-Neigth	Forwards	Short	Medium	3	103	0	2
cpl	100	Flankers-Neigth	Forwards	Short	Medium	4	104	1	2
cpl	75	Flankers-Neigth	Forwards	Short	Medium	5	105	1	2
cpl	75	Flankers-Neigth	Forwards	Short	Medium	6	106	1	2
cpl	100	Flankers-Neigth	Forwards	Short	Medium	7	107	1	2
cpl	75	Flankers-Neigth	Forwards	Short	Medium	8	108	1	2
cpl	75	Flankers-Neigth	Forwards	Short	Medium	9	109	1	2
cpl	75	Flankers-Neigth	Forwards	Short	Medium	10	110	1	2
cpl	75	Flankers-Neigth	Forwards	Short	Medium	11	111	1	2
cpl	75	Flankers-Neigth	Forwards	Short	Medium	12	112	1	2
cpl	50	Flankers-Neigth	Forwards	Short	Medium	13	113	0	2
cpl	100	Flankers-Neigth	Forwards	Short	Medium	14	114	1	2
cpl	75	Flankers-Neigth	Forwards	Short	Medium	15	115	1	2
cpl	100	Flankers-Neigth	Forwards	Short	Medium	16	116	1	2
cpl	75	Flankers-Neigth	Forwards	Short	Medium	17	117	1	2
cpl	75	Flankers-Neigth	Forwards	Short	Medium	18	118	1	2
cpl	75	Flankers-Neigth	Forwards	Short	Medium	19	119	1	2
cpl	75	Flankers-Neigth	Forwards	Short	Medium	20	120	1	2
cr	75	Fly&Scrum-halfs	Backs	Long	Slow	1	1	1	4
cr	50	Fly&Scrum-halfs	Backs	Long	Slow	2	2	0	4
cr	75	Fly&Scrum-halfs	Backs	Long	Slow	3	3	1	4
cr	100	Fly&Scrum-halfs	Backs	Long	Slow	4	4	1	4
cr	50	Fly&Scrum-halfs	Backs	Long	Slow	5	5	0	4
cr	75	Fly&Scrum-halfs	Backs	Long	Slow	6	6	1	4
cr	100	Fly&Scrum-halfs	Backs	Long	Slow	7	7	1	4
cr	75	Fly&Scrum-halfs	Backs	Long	Slow	8	8	1	4
cr	75	Fly&Scrum-halfs	Backs	Long	Slow	9	9	1	4
cr	100	Fly&Scrum-halfs	Backs	Long	Slow	10	10	1	4
cr	100	Fly&Scrum-halfs	Backs	Long	Slow	11	11	1	4
cr	75	Fly&Scrum-halfs	Backs	Long	Slow	12	12	1	4
cr	75	Fly&Scrum-halfs	Backs	Long	Slow	13	13	1	4
cr	50	Fly&Scrum-halfs	Backs	Long	Slow	14	14	0	4
cr	75	Fly&Scrum-halfs	Backs	Long	Slow	15	15	1	4
cr	75	Fly&Scrum-halfs	Backs	Long	Slow	16	16	1	4
cr	50	Fly&Scrum-halfs	Backs	Long	Slow	17	17	0	4
cr	75	Fly&Scrum-halfs	Backs	Long	Slow	18	18	1	4
cr	75	Fly&Scrum-halfs	Backs	Long	Slow	19	19	1	4
cr	100	Fly&Scrum-halfs	Backs	Long	Slow	20	20	1	4
cr	75	Fly&Scrum-halfs	Backs	Short	Slow	1	21	1	1
cr	100	Fly&Scrum-halfs	Backs	Short	Slow	2	22	1	1
cr	100	Fly&Scrum-halfs	Backs	Short	Slow	3	23	1	1
cr	50	Fly&Scrum-halfs	Backs	Short	Slow	4	24	0	1
cr	100	Fly&Scrum-halfs	Backs	Short	Slow	5	25	1	1
cr	100	Fly&Scrum-halfs	Backs	Short	Slow	6	26	1	1
cr	100	Fly&Scrum-halfs	Backs	Short	Slow	7	27	1	1
cr	75	Fly&Scrum-halfs	Backs	Short	Slow	8	28	1	1
cr	100	Fly&Scrum-halfs	Backs	Short	Slow	9	29	1	1
cr	25	Fly&Scrum-halfs	Backs	Short	Slow	10	30	0	1
cr	75	Fly&Scrum-halfs	Backs	Short	Slow	11	31	1	1
cr	100	Fly&Scrum-halfs	Backs	Short	Slow	12	32	1	1
cr	75	Fly&Scrum-halfs	Backs	Short	Slow	13	33	1	1
cr	100	Fly&Scrum-halfs	Backs	Short	Slow	14	34	1	1
cr	75	Fly&Scrum-halfs	Backs	Short	Slow	15	35	1	1
cr	100	Fly&Scrum-halfs	Backs	Short	Slow	16	36	1	1
cr	100	Fly&Scrum-halfs	Backs	Short	Slow	17	37	1	1
cr	100	Fly&Scrum-halfs	Backs	Short	Slow	18	38	1	1
cr	75	Fly&Scrum-halfs	Backs	Short	Slow	19	39	1	1
cr	100	Fly&Scrum-halfs	Backs	Short	Slow	20	40	1	1
cr	75	Fly&Scrum-halfs	Backs	Long	Medium	1	41	1	5
cr	50	Fly&Scrum-halfs	Backs	Long	Medium	2	42	0	5
cr	50	Fly&Scrum-halfs	Backs	Long	Medium	3	43	0	5
cr	50	Fly&Scrum-halfs	Backs	Long	Medium	4	44	0	5
cr	50	Fly&Scrum-halfs	Backs	Long	Medium	5	45	0	5
cr	25	Fly&Scrum-halfs	Backs	Long	Medium	6	46	0	5
cr	75	Fly&Scrum-halfs	Backs	Long	Medium	7	47	1	5
cr	50	Fly&Scrum-halfs	Backs	Long	Medium	8	48	0	5
cr	50	Fly&Scrum-halfs	Backs	Long	Medium	9	49	0	5
cr	25	Fly&Scrum-halfs	Backs	Long	Medium	10	50	0	5
cr	50	Fly&Scrum-halfs	Backs	Long	Medium	11	51	0	5
cr	25	Fly&Scrum-halfs	Backs	Long	Medium	12	52	0	5
cr	75	Fly&Scrum-halfs	Backs	Long	Medium	13	53	1	5
cr	75	Fly&Scrum-halfs	Backs	Long	Medium	14	54	1	5
cr	25	Fly&Scrum-halfs	Backs	Long	Medium	15	55	0	5
cr	50	Fly&Scrum-halfs	Backs	Long	Medium	16	56	0	5
cr	25	Fly&Scrum-halfs	Backs	Long	Medium	17	57	0	5
cr	50	Fly&Scrum-halfs	Backs	Long	Medium	18	58	0	5
cr	50	Fly&Scrum-halfs	Backs	Long	Medium	19	59	0	5
cr	25	Fly&Scrum-halfs	Backs	Long	Medium	20	60	0	5
cr	75	Fly&Scrum-halfs	Backs	Short	Fast	1	61	1	3
cr	100	Fly&Scrum-halfs	Backs	Short	Fast	2	62	1	3
cr	25	Fly&Scrum-halfs	Backs	Short	Fast	3	63	0	3
cr	50	Fly&Scrum-halfs	Backs	Short	Fast	4	64	0	3
cr	100	Fly&Scrum-halfs	Backs	Short	Fast	5	65	1	3
cr	75	Fly&Scrum-halfs	Backs	Short	Fast	6	66	1	3
cr	75	Fly&Scrum-halfs	Backs	Short	Fast	7	67	1	3
cr	25	Fly&Scrum-halfs	Backs	Short	Fast	8	68	0	3
cr	50	Fly&Scrum-halfs	Backs	Short	Fast	9	69	0	3
cr	100	Fly&Scrum-halfs	Backs	Short	Fast	10	70	1	3
cr	100	Fly&Scrum-halfs	Backs	Short	Fast	11	71	1	3
cr	50	Fly&Scrum-halfs	Backs	Short	Fast	12	72	0	3
cr	50	Fly&Scrum-halfs	Backs	Short	Fast	13	73	0	3
cr	25	Fly&Scrum-halfs	Backs	Short	Fast	14	74	0	3
cr	100	Fly&Scrum-halfs	Backs	Short	Fast	15	75	1	3
cr	50	Fly&Scrum-halfs	Backs	Short	Fast	16	76	0	3
cr	75	Fly&Scrum-halfs	Backs	Short	Fast	17	77	1	3
cr	50	Fly&Scrum-halfs	Backs	Short	Fast	18	78	0	3
cr	50	Fly&Scrum-halfs	Backs	Short	Fast	19	79	0	3
cr	75	Fly&Scrum-halfs	Backs	Short	Fast	20	80	1	3
cr	75	Fly&Scrum-halfs	Backs	Short	Medium	1	81	1	2
cr	75	Fly&Scrum-halfs	Backs	Short	Medium	2	82	1	2
cr	100	Fly&Scrum-halfs	Backs	Short	Medium	3	83	1	2
cr	25	Fly&Scrum-halfs	Backs	Short	Medium	4	84	0	2
cr	75	Fly&Scrum-halfs	Backs	Short	Medium	5	85	1	2
cr	100	Fly&Scrum-halfs	Backs	Short	Medium	6	86	1	2
cr	75	Fly&Scrum-halfs	Backs	Short	Medium	7	87	1	2
cr	75	Fly&Scrum-halfs	Backs	Short	Medium	8	88	1	2
cr	50	Fly&Scrum-halfs	Backs	Short	Medium	9	89	0	2
cr	50	Fly&Scrum-halfs	Backs	Short	Medium	10	90	0	2
cr	50	Fly&Scrum-halfs	Backs	Short	Medium	11	91	0	2
cr	50	Fly&Scrum-halfs	Backs	Short	Medium	12	92	0	2
cr	75	Fly&Scrum-halfs	Backs	Short	Medium	13	93	1	2
cr	100	Fly&Scrum-halfs	Backs	Short	Medium	14	94	1	2
cr	75	Fly&Scrum-halfs	Backs	Short	Medium	15	95	1	2
cr	100	Fly&Scrum-halfs	Backs	Short	Medium	16	96	1	2
cr	75	Fly&Scrum-halfs	Backs	Short	Medium	17	97	1	2
cr	100	Fly&Scrum-halfs	Backs	Short	Medium	18	98	1	2
cr	100	Fly&Scrum-halfs	Backs	Short	Medium	19	99	1	2
cr	50	Fly&Scrum-halfs	Backs	Short	Medium	20	100	0	2
cr	75	Fly&Scrum-halfs	Backs	Long	Fast	1	101	1	6
cr	25	Fly&Scrum-halfs	Backs	Long	Fast	2	102	0	6
cr	75	Fly&Scrum-halfs	Backs	Long	Fast	3	103	1	6
cr	50	Fly&Scrum-halfs	Backs	Long	Fast	4	104	0	6
cr	50	Fly&Scrum-halfs	Backs	Long	Fast	5	105	0	6
cr	25	Fly&Scrum-halfs	Backs	Long	Fast	6	106	0	6
cr	50	Fly&Scrum-halfs	Backs	Long	Fast	7	107	0	6
cr	75	Fly&Scrum-halfs	Backs	Long	Fast	8	108	1	6
cr	50	Fly&Scrum-halfs	Backs	Long	Fast	9	109	0	6
cr	75	Fly&Scrum-halfs	Backs	Long	Fast	10	110	1	6
cr	75	Fly&Scrum-halfs	Backs	Long	Fast	11	111	1	6
cr	50	Fly&Scrum-halfs	Backs	Long	Fast	12	112	0	6
cr	100	Fly&Scrum-halfs	Backs	Long	Fast	13	113	1	6
cr	75	Fly&Scrum-halfs	Backs	Long	Fast	14	114	1	6
cr	50	Fly&Scrum-halfs	Backs	Long	Fast	15	115	0	6
cr	100	Fly&Scrum-halfs	Backs	Long	Fast	16	116	1	6
cr	50	Fly&Scrum-halfs	Backs	Long	Fast	17	117	0	6
cr	50	Fly&Scrum-halfs	Backs	Long	Fast	18	118	0	6
cr	50	Fly&Scrum-halfs	Backs	Long	Fast	19	119	0	6
cr	50	Fly&Scrum-halfs	Backs	Long	Fast	20	120	0	6
daa	75	Wings-FullBacks	Backs	Short	Medium	1	1	1	2
daa	75	Wings-FullBacks	Backs	Short	Medium	2	2	1	2
daa	75	Wings-FullBacks	Backs	Short	Medium	3	3	1	2
daa	100	Wings-FullBacks	Backs	Short	Medium	4	4	1	2
daa	50	Wings-FullBacks	Backs	Short	Medium	5	5	0	2
daa	50	Wings-FullBacks	Backs	Short	Medium	6	6	0	2
daa	75	Wings-FullBacks	Backs	Short	Medium	7	7	1	2
daa	75	Wings-FullBacks	Backs	Short	Medium	8	8	1	2
daa	100	Wings-FullBacks	Backs	Short	Medium	9	9	1	2
daa	25	Wings-FullBacks	Backs	Short	Medium	10	10	0	2
daa	75	Wings-FullBacks	Backs	Short	Medium	11	11	1	2
daa	100	Wings-FullBacks	Backs	Short	Medium	12	12	1	2
daa	100	Wings-FullBacks	Backs	Short	Medium	13	13	1	2
daa	75	Wings-FullBacks	Backs	Short	Medium	14	14	1	2
daa	100	Wings-FullBacks	Backs	Short	Medium	15	15	1	2
daa	50	Wings-FullBacks	Backs	Short	Medium	16	16	0	2
daa	50	Wings-FullBacks	Backs	Short	Medium	17	17	0	2
daa	75	Wings-FullBacks	Backs	Short	Medium	18	18	1	2
daa	75	Wings-FullBacks	Backs	Short	Medium	19	19	1	2
daa	50	Wings-FullBacks	Backs	Short	Medium	20	20	0	2
daa	100	Wings-FullBacks	Backs	Short	Fast	1	21	1	3
daa	75	Wings-FullBacks	Backs	Short	Fast	2	22	1	3
daa	75	Wings-FullBacks	Backs	Short	Fast	3	23	1	3
daa	50	Wings-FullBacks	Backs	Short	Fast	4	24	0	3
daa	100	Wings-FullBacks	Backs	Short	Fast	5	25	1	3
daa	100	Wings-FullBacks	Backs	Short	Fast	6	26	1	3
daa	75	Wings-FullBacks	Backs	Short	Fast	7	27	1	3
daa	50	Wings-FullBacks	Backs	Short	Fast	8	28	0	3
daa	50	Wings-FullBacks	Backs	Short	Fast	9	29	0	3
daa	50	Wings-FullBacks	Backs	Short	Fast	10	30	0	3
daa	75	Wings-FullBacks	Backs	Short	Fast	11	31	1	3
daa	50	Wings-FullBacks	Backs	Short	Fast	12	32	0	3
daa	50	Wings-FullBacks	Backs	Short	Fast	13	33	0	3
daa	75	Wings-FullBacks	Backs	Short	Fast	14	34	1	3
daa	75	Wings-FullBacks	Backs	Short	Fast	15	35	1	3
daa	75	Wings-FullBacks	Backs	Short	Fast	16	36	1	3
daa	75	Wings-FullBacks	Backs	Short	Fast	17	37	1	3
daa	75	Wings-FullBacks	Backs	Short	Fast	18	38	1	3
daa	75	Wings-FullBacks	Backs	Short	Fast	19	39	1	3
daa	50	Wings-FullBacks	Backs	Short	Fast	20	40	0	3
daa	75	Wings-FullBacks	Backs	Short	Slow	1	41	1	1
daa	75	Wings-FullBacks	Backs	Short	Slow	2	42	1	1
daa	75	Wings-FullBacks	Backs	Short	Slow	3	43	1	1
daa	100	Wings-FullBacks	Backs	Short	Slow	4	44	1	1
daa	100	Wings-FullBacks	Backs	Short	Slow	5	45	1	1
daa	100	Wings-FullBacks	Backs	Short	Slow	6	46	1	1
daa	50	Wings-FullBacks	Backs	Short	Slow	7	47	0	1
daa	100	Wings-FullBacks	Backs	Short	Slow	8	48	1	1
daa	25	Wings-FullBacks	Backs	Short	Slow	9	49	0	1
daa	100	Wings-FullBacks	Backs	Short	Slow	10	50	1	1
daa	25	Wings-FullBacks	Backs	Short	Slow	11	51	0	1
daa	50	Wings-FullBacks	Backs	Short	Slow	12	52	0	1
daa	75	Wings-FullBacks	Backs	Short	Slow	13	53	1	1
daa	100	Wings-FullBacks	Backs	Short	Slow	14	54	1	1
daa	75	Wings-FullBacks	Backs	Short	Slow	15	55	1	1
daa	75	Wings-FullBacks	Backs	Short	Slow	16	56	1	1
daa	75	Wings-FullBacks	Backs	Short	Slow	17	57	1	1
daa	75	Wings-FullBacks	Backs	Short	Slow	18	58	1	1
daa	100	Wings-FullBacks	Backs	Short	Slow	19	59	1	1
daa	100	Wings-FullBacks	Backs	Short	Slow	20	60	1	1
daa	50	Wings-FullBacks	Backs	Long	Medium	1	61	0	5
daa	50	Wings-FullBacks	Backs	Long	Medium	2	62	0	5
daa	25	Wings-FullBacks	Backs	Long	Medium	3	63	0	5
daa	50	Wings-FullBacks	Backs	Long	Medium	4	64	0	5
daa	75	Wings-FullBacks	Backs	Long	Medium	5	65	1	5
daa	50	Wings-FullBacks	Backs	Long	Medium	6	66	0	5
daa	75	Wings-FullBacks	Backs	Long	Medium	7	67	1	5
daa	50	Wings-FullBacks	Backs	Long	Medium	8	68	0	5
daa	50	Wings-FullBacks	Backs	Long	Medium	9	69	0	5
daa	50	Wings-FullBacks	Backs	Long	Medium	10	70	0	5
daa	50	Wings-FullBacks	Backs	Long	Medium	11	71	0	5
daa	75	Wings-FullBacks	Backs	Long	Medium	12	72	1	5
daa	25	Wings-FullBacks	Backs	Long	Medium	13	73	0	5
daa	75	Wings-FullBacks	Backs	Long	Medium	14	74	1	5
daa	50	Wings-FullBacks	Backs	Long	Medium	15	75	0	5
daa	50	Wings-FullBacks	Backs	Long	Medium	16	76	0	5
daa	75	Wings-FullBacks	Backs	Long	Medium	17	77	1	5
daa	75	Wings-FullBacks	Backs	Long	Medium	18	78	1	5
daa	75	Wings-FullBacks	Backs	Long	Medium	19	79	1	5
daa	75	Wings-FullBacks	Backs	Long	Medium	20	80	1	5
daa	75	Wings-FullBacks	Backs	Long	Slow	1	81	1	4
daa	50	Wings-FullBacks	Backs	Long	Slow	2	82	0	4
daa	50	Wings-FullBacks	Backs	Long	Slow	3	83	0	4
daa	75	Wings-FullBacks	Backs	Long	Slow	4	84	1	4
daa	50	Wings-FullBacks	Backs	Long	Slow	5	85	0	4
daa	75	Wings-FullBacks	Backs	Long	Slow	6	86	1	4
daa	75	Wings-FullBacks	Backs	Long	Slow	7	87	1	4
daa	75	Wings-FullBacks	Backs	Long	Slow	8	88	1	4
daa	50	Wings-FullBacks	Backs	Long	Slow	9	89	0	4
daa	75	Wings-FullBacks	Backs	Long	Slow	10	90	1	4
daa	100	Wings-FullBacks	Backs	Long	Slow	11	91	1	4
daa	100	Wings-FullBacks	Backs	Long	Slow	12	92	1	4
daa	100	Wings-FullBacks	Backs	Long	Slow	13	93	1	4
daa	100	Wings-FullBacks	Backs	Long	Slow	14	94	1	4
daa	75	Wings-FullBacks	Backs	Long	Slow	15	95	1	4
daa	50	Wings-FullBacks	Backs	Long	Slow	16	96	0	4
daa	50	Wings-FullBacks	Backs	Long	Slow	17	97	0	4
daa	75	Wings-FullBacks	Backs	Long	Slow	18	98	1	4
daa	25	Wings-FullBacks	Backs	Long	Slow	19	99	0	4
daa	75	Wings-FullBacks	Backs	Long	Slow	20	100	1	4
daa	25	Wings-FullBacks	Backs	Long	Fast	1	101	0	6
daa	25	Wings-FullBacks	Backs	Long	Fast	2	102	0	6
daa	50	Wings-FullBacks	Backs	Long	Fast	3	103	0	6
daa	75	Wings-FullBacks	Backs	Long	Fast	4	104	1	6
daa	25	Wings-FullBacks	Backs	Long	Fast	5	105	0	6
daa	50	Wings-FullBacks	Backs	Long	Fast	6	106	0	6
daa	25	Wings-FullBacks	Backs	Long	Fast	7	107	0	6
daa	25	Wings-FullBacks	Backs	Long	Fast	8	108	0	6
daa	50	Wings-FullBacks	Backs	Long	Fast	9	109	0	6
daa	75	Wings-FullBacks	Backs	Long	Fast	10	110	1	6
daa	50	Wings-FullBacks	Backs	Long	Fast	11	111	0	6
daa	25	Wings-FullBacks	Backs	Long	Fast	12	112	0	6
daa	75	Wings-FullBacks	Backs	Long	Fast	13	113	1	6
daa	50	Wings-FullBacks	Backs	Long	Fast	14	114	0	6
daa	75	Wings-FullBacks	Backs	Long	Fast	15	115	1	6
daa	25	Wings-FullBacks	Backs	Long	Fast	16	116	0	6
daa	75	Wings-FullBacks	Backs	Long	Fast	17	117	1	6
daa	50	Wings-FullBacks	Backs	Long	Fast	18	118	0	6
daa	50	Wings-FullBacks	Backs	Long	Fast	19	119	0	6
daa	75	Wings-FullBacks	Backs	Long	Fast	20	120	1	6
dn	75	Flankers-Neigth	Forwards	Short	Slow	1	1	1	1
dn	75	Flankers-Neigth	Forwards	Short	Slow	2	2	1	1
dn	75	Flankers-Neigth	Forwards	Short	Slow	3	3	1	1
dn	75	Flankers-Neigth	Forwards	Short	Slow	4	4	1	1
dn	75	Flankers-Neigth	Forwards	Short	Slow	5	5	1	1
dn	50	Flankers-Neigth	Forwards	Short	Slow	6	6	0	1
dn	75	Flankers-Neigth	Forwards	Short	Slow	7	7	1	1
dn	100	Flankers-Neigth	Forwards	Short	Slow	8	8	1	1
dn	100	Flankers-Neigth	Forwards	Short	Slow	9	9	1	1
dn	100	Flankers-Neigth	Forwards	Short	Slow	10	10	1	1
dn	75	Flankers-Neigth	Forwards	Short	Slow	11	11	1	1
dn	50	Flankers-Neigth	Forwards	Short	Slow	12	12	0	1
dn	100	Flankers-Neigth	Forwards	Short	Slow	13	13	1	1
dn	100	Flankers-Neigth	Forwards	Short	Slow	14	14	1	1
dn	75	Flankers-Neigth	Forwards	Short	Slow	15	15	1	1
dn	100	Flankers-Neigth	Forwards	Short	Slow	16	16	1	1
dn	75	Flankers-Neigth	Forwards	Short	Slow	17	17	1	1
dn	100	Flankers-Neigth	Forwards	Short	Slow	18	18	1	1
dn	75	Flankers-Neigth	Forwards	Short	Slow	19	19	1	1
dn	75	Flankers-Neigth	Forwards	Short	Slow	20	20	1	1
dn	75	Flankers-Neigth	Forwards	Long	Fast	1	21	1	6
dn	75	Flankers-Neigth	Forwards	Long	Fast	2	22	1	6
dn	100	Flankers-Neigth	Forwards	Long	Fast	3	23	1	6
dn	75	Flankers-Neigth	Forwards	Long	Fast	4	24	1	6
dn	75	Flankers-Neigth	Forwards	Long	Fast	5	25	1	6
dn	50	Flankers-Neigth	Forwards	Long	Fast	6	26	0	6
dn	25	Flankers-Neigth	Forwards	Long	Fast	7	27	0	6
dn	50	Flankers-Neigth	Forwards	Long	Fast	8	28	0	6
dn	75	Flankers-Neigth	Forwards	Long	Fast	9	29	1	6
dn	75	Flankers-Neigth	Forwards	Long	Fast	10	30	1	6
dn	75	Flankers-Neigth	Forwards	Long	Fast	11	31	1	6
dn	25	Flankers-Neigth	Forwards	Long	Fast	12	32	0	6
dn	25	Flankers-Neigth	Forwards	Long	Fast	13	33	0	6
dn	75	Flankers-Neigth	Forwards	Long	Fast	14	34	1	6
dn	50	Flankers-Neigth	Forwards	Long	Fast	15	35	0	6
dn	25	Flankers-Neigth	Forwards	Long	Fast	16	36	0	6
dn	75	Flankers-Neigth	Forwards	Long	Fast	17	37	1	6
dn	50	Flankers-Neigth	Forwards	Long	Fast	18	38	0	6
dn	25	Flankers-Neigth	Forwards	Long	Fast	19	39	0	6
dn	75	Flankers-Neigth	Forwards	Long	Fast	20	40	1	6
dn	50	Flankers-Neigth	Forwards	Long	Medium	1	41	0	5
dn	50	Flankers-Neigth	Forwards	Long	Medium	2	42	0	5
dn	75	Flankers-Neigth	Forwards	Long	Medium	3	43	1	5
dn	25	Flankers-Neigth	Forwards	Long	Medium	4	44	0	5
dn	75	Flankers-Neigth	Forwards	Long	Medium	5	45	1	5
dn	75	Flankers-Neigth	Forwards	Long	Medium	6	46	1	5
dn	100	Flankers-Neigth	Forwards	Long	Medium	7	47	1	5
dn	100	Flankers-Neigth	Forwards	Long	Medium	8	48	1	5
dn	50	Flankers-Neigth	Forwards	Long	Medium	9	49	0	5
dn	50	Flankers-Neigth	Forwards	Long	Medium	10	50	0	5
dn	75	Flankers-Neigth	Forwards	Long	Medium	11	51	1	5
dn	100	Flankers-Neigth	Forwards	Long	Medium	12	52	1	5
dn	50	Flankers-Neigth	Forwards	Long	Medium	13	53	0	5
dn	50	Flankers-Neigth	Forwards	Long	Medium	14	54	0	5
dn	50	Flankers-Neigth	Forwards	Long	Medium	15	55	0	5
dn	25	Flankers-Neigth	Forwards	Long	Medium	16	56	0	5
dn	100	Flankers-Neigth	Forwards	Long	Medium	17	57	1	5
dn	100	Flankers-Neigth	Forwards	Long	Medium	18	58	1	5
dn	75	Flankers-Neigth	Forwards	Long	Medium	19	59	1	5
dn	75	Flankers-Neigth	Forwards	Long	Medium	20	60	1	5
dn	75	Flankers-Neigth	Forwards	Short	Medium	1	61	1	2
dn	100	Flankers-Neigth	Forwards	Short	Medium	2	62	1	2
dn	50	Flankers-Neigth	Forwards	Short	Medium	3	63	0	2
dn	75	Flankers-Neigth	Forwards	Short	Medium	4	64	1	2
dn	50	Flankers-Neigth	Forwards	Short	Medium	5	65	0	2
dn	50	Flankers-Neigth	Forwards	Short	Medium	6	66	0	2
dn	75	Flankers-Neigth	Forwards	Short	Medium	7	67	1	2
dn	50	Flankers-Neigth	Forwards	Short	Medium	8	68	0	2
dn	75	Flankers-Neigth	Forwards	Short	Medium	9	69	1	2
dn	75	Flankers-Neigth	Forwards	Short	Medium	10	70	1	2
dn	50	Flankers-Neigth	Forwards	Short	Medium	11	71	0	2
dn	0	Flankers-Neigth	Forwards	Short	Medium	12	72	0	2
dn	75	Flankers-Neigth	Forwards	Short	Medium	13	73	1	2
dn	50	Flankers-Neigth	Forwards	Short	Medium	14	74	0	2
dn	75	Flankers-Neigth	Forwards	Short	Medium	15	75	1	2
dn	75	Flankers-Neigth	Forwards	Short	Medium	16	76	1	2
dn	50	Flankers-Neigth	Forwards	Short	Medium	17	77	0	2
dn	0	Flankers-Neigth	Forwards	Short	Medium	18	78	0	2
dn	50	Flankers-Neigth	Forwards	Short	Medium	19	79	0	2
dn	50	Flankers-Neigth	Forwards	Short	Medium	20	80	0	2
dn	100	Flankers-Neigth	Forwards	Long	Slow	1	81	1	4
dn	100	Flankers-Neigth	Forwards	Long	Slow	2	82	1	4
dn	75	Flankers-Neigth	Forwards	Long	Slow	3	83	1	4
dn	25	Flankers-Neigth	Forwards	Long	Slow	4	84	0	4
dn	75	Flankers-Neigth	Forwards	Long	Slow	5	85	1	4
dn	100	Flankers-Neigth	Forwards	Long	Slow	6	86	1	4
dn	75	Flankers-Neigth	Forwards	Long	Slow	7	87	1	4
dn	75	Flankers-Neigth	Forwards	Long	Slow	8	88	1	4
dn	50	Flankers-Neigth	Forwards	Long	Slow	9	89	0	4
dn	100	Flankers-Neigth	Forwards	Long	Slow	10	90	1	4
dn	75	Flankers-Neigth	Forwards	Long	Slow	11	91	1	4
dn	50	Flankers-Neigth	Forwards	Long	Slow	12	92	0	4
dn	100	Flankers-Neigth	Forwards	Long	Slow	13	93	1	4
dn	100	Flankers-Neigth	Forwards	Long	Slow	14	94	1	4
dn	100	Flankers-Neigth	Forwards	Long	Slow	15	95	1	4
dn	50	Flankers-Neigth	Forwards	Long	Slow	16	96	0	4
dn	100	Flankers-Neigth	Forwards	Long	Slow	17	97	1	4
dn	100	Flankers-Neigth	Forwards	Long	Slow	18	98	1	4
dn	75	Flankers-Neigth	Forwards	Long	Slow	19	99	1	4
dn	75	Flankers-Neigth	Forwards	Long	Slow	20	100	1	4
dn	75	Flankers-Neigth	Forwards	Short	Fast	1	101	1	3
dn	75	Flankers-Neigth	Forwards	Short	Fast	2	102	1	3
dn	50	Flankers-Neigth	Forwards	Short	Fast	3	103	0	3
dn	100	Flankers-Neigth	Forwards	Short	Fast	4	104	1	3
dn	75	Flankers-Neigth	Forwards	Short	Fast	5	105	1	3
dn	100	Flankers-Neigth	Forwards	Short	Fast	6	106	1	3
dn	75	Flankers-Neigth	Forwards	Short	Fast	7	107	1	3
dn	25	Flankers-Neigth	Forwards	Short	Fast	8	108	0	3
dn	75	Flankers-Neigth	Forwards	Short	Fast	9	109	1	3
dn	75	Flankers-Neigth	Forwards	Short	Fast	10	110	1	3
dn	75	Flankers-Neigth	Forwards	Short	Fast	11	111	1	3
dn	75	Flankers-Neigth	Forwards	Short	Fast	12	112	1	3
dn	50	Flankers-Neigth	Forwards	Short	Fast	13	113	0	3
dn	50	Flankers-Neigth	Forwards	Short	Fast	14	114	0	3
dn	100	Flankers-Neigth	Forwards	Short	Fast	15	115	1	3
dn	50	Flankers-Neigth	Forwards	Short	Fast	16	116	0	3
dn	75	Flankers-Neigth	Forwards	Short	Fast	17	117	1	3
dn	75	Flankers-Neigth	Forwards	Short	Fast	18	118	1	3
dn	75	Flankers-Neigth	Forwards	Short	Fast	19	119	1	3
dn	100	Flankers-Neigth	Forwards	Short	Fast	20	120	1	3
eo	50	Hookers-Props-Locks	Forwards	Short	Fast	1	1	0	3
eo	100	Hookers-Props-Locks	Forwards	Short	Fast	2	2	1	3
eo	50	Hookers-Props-Locks	Forwards	Short	Fast	3	3	0	3
eo	75	Hookers-Props-Locks	Forwards	Short	Fast	4	4	1	3
eo	25	Hookers-Props-Locks	Forwards	Short	Fast	5	5	0	3
eo	75	Hookers-Props-Locks	Forwards	Short	Fast	6	6	1	3
eo	50	Hookers-Props-Locks	Forwards	Short	Fast	7	7	0	3
eo	50	Hookers-Props-Locks	Forwards	Short	Fast	8	8	0	3
eo	50	Hookers-Props-Locks	Forwards	Short	Fast	9	9	0	3
eo	75	Hookers-Props-Locks	Forwards	Short	Fast	10	10	1	3
eo	75	Hookers-Props-Locks	Forwards	Short	Fast	11	11	1	3
eo	100	Hookers-Props-Locks	Forwards	Short	Fast	12	12	1	3
eo	75	Hookers-Props-Locks	Forwards	Short	Fast	13	13	1	3
eo	50	Hookers-Props-Locks	Forwards	Short	Fast	14	14	0	3
eo	25	Hookers-Props-Locks	Forwards	Short	Fast	15	15	0	3
eo	50	Hookers-Props-Locks	Forwards	Short	Fast	16	16	0	3
eo	50	Hookers-Props-Locks	Forwards	Short	Fast	17	17	0	3
eo	25	Hookers-Props-Locks	Forwards	Short	Fast	18	18	0	3
eo	75	Hookers-Props-Locks	Forwards	Short	Fast	19	19	1	3
eo	25	Hookers-Props-Locks	Forwards	Short	Fast	20	20	0	3
eo	75	Hookers-Props-Locks	Forwards	Long	Medium	1	21	1	5
eo	50	Hookers-Props-Locks	Forwards	Long	Medium	2	22	0	5
eo	50	Hookers-Props-Locks	Forwards	Long	Medium	3	23	0	5
eo	50	Hookers-Props-Locks	Forwards	Long	Medium	4	24	0	5
eo	75	Hookers-Props-Locks	Forwards	Long	Medium	5	25	1	5
eo	50	Hookers-Props-Locks	Forwards	Long	Medium	6	26	0	5
eo	25	Hookers-Props-Locks	Forwards	Long	Medium	7	27	0	5
eo	50	Hookers-Props-Locks	Forwards	Long	Medium	8	28	0	5
eo	50	Hookers-Props-Locks	Forwards	Long	Medium	9	29	0	5
eo	25	Hookers-Props-Locks	Forwards	Long	Medium	10	30	0	5
eo	50	Hookers-Props-Locks	Forwards	Long	Medium	11	31	0	5
eo	75	Hookers-Props-Locks	Forwards	Long	Medium	12	32	1	5
eo	50	Hookers-Props-Locks	Forwards	Long	Medium	13	33	0	5
eo	75	Hookers-Props-Locks	Forwards	Long	Medium	14	34	1	5
eo	25	Hookers-Props-Locks	Forwards	Long	Medium	15	35	0	5
eo	25	Hookers-Props-Locks	Forwards	Long	Medium	16	36	0	5
eo	50	Hookers-Props-Locks	Forwards	Long	Medium	17	37	0	5
eo	75	Hookers-Props-Locks	Forwards	Long	Medium	18	38	1	5
eo	75	Hookers-Props-Locks	Forwards	Long	Medium	19	39	1	5
eo	50	Hookers-Props-Locks	Forwards	Long	Medium	20	40	0	5
eo	75	Hookers-Props-Locks	Forwards	Short	Slow	1	41	1	1
eo	50	Hookers-Props-Locks	Forwards	Short	Slow	2	42	0	1
eo	50	Hookers-Props-Locks	Forwards	Short	Slow	3	43	0	1
eo	100	Hookers-Props-Locks	Forwards	Short	Slow	4	44	1	1
eo	100	Hookers-Props-Locks	Forwards	Short	Slow	5	45	1	1
eo	75	Hookers-Props-Locks	Forwards	Short	Slow	6	46	1	1
eo	75	Hookers-Props-Locks	Forwards	Short	Slow	7	47	1	1
eo	100	Hookers-Props-Locks	Forwards	Short	Slow	8	48	1	1
eo	75	Hookers-Props-Locks	Forwards	Short	Slow	9	49	1	1
eo	75	Hookers-Props-Locks	Forwards	Short	Slow	10	50	1	1
eo	100	Hookers-Props-Locks	Forwards	Short	Slow	11	51	1	1
eo	75	Hookers-Props-Locks	Forwards	Short	Slow	12	52	1	1
eo	25	Hookers-Props-Locks	Forwards	Short	Slow	13	53	0	1
eo	75	Hookers-Props-Locks	Forwards	Short	Slow	14	54	1	1
eo	100	Hookers-Props-Locks	Forwards	Short	Slow	15	55	1	1
eo	50	Hookers-Props-Locks	Forwards	Short	Slow	16	56	0	1
eo	50	Hookers-Props-Locks	Forwards	Short	Slow	17	57	0	1
eo	100	Hookers-Props-Locks	Forwards	Short	Slow	18	58	1	1
eo	100	Hookers-Props-Locks	Forwards	Short	Slow	19	59	1	1
eo	75	Hookers-Props-Locks	Forwards	Short	Slow	20	60	1	1
eo	50	Hookers-Props-Locks	Forwards	Long	Fast	1	61	0	6
eo	25	Hookers-Props-Locks	Forwards	Long	Fast	2	62	0	6
eo	25	Hookers-Props-Locks	Forwards	Long	Fast	3	63	0	6
eo	50	Hookers-Props-Locks	Forwards	Long	Fast	4	64	0	6
eo	75	Hookers-Props-Locks	Forwards	Long	Fast	5	65	1	6
eo	75	Hookers-Props-Locks	Forwards	Long	Fast	6	66	1	6
eo	50	Hookers-Props-Locks	Forwards	Long	Fast	7	67	0	6
eo	50	Hookers-Props-Locks	Forwards	Long	Fast	8	68	0	6
eo	75	Hookers-Props-Locks	Forwards	Long	Fast	9	69	1	6
eo	50	Hookers-Props-Locks	Forwards	Long	Fast	10	70	0	6
eo	25	Hookers-Props-Locks	Forwards	Long	Fast	11	71	0	6
eo	25	Hookers-Props-Locks	Forwards	Long	Fast	12	72	0	6
eo	50	Hookers-Props-Locks	Forwards	Long	Fast	13	73	0	6
eo	50	Hookers-Props-Locks	Forwards	Long	Fast	14	74	0	6
eo	75	Hookers-Props-Locks	Forwards	Long	Fast	15	75	1	6
eo	25	Hookers-Props-Locks	Forwards	Long	Fast	16	76	0	6
eo	25	Hookers-Props-Locks	Forwards	Long	Fast	17	77	0	6
eo	75	Hookers-Props-Locks	Forwards	Long	Fast	18	78	1	6
eo	75	Hookers-Props-Locks	Forwards	Long	Fast	19	79	1	6
[truncated: 10,241 more rows]
